# Supplementary material for: Altered Gene Expression in the Schistosome-Transmitting Snail Biomphalaria glabrata following Exposure to Niclosamide, the Active Ingredient in the Widely Used Molluscicide Bayluscide
Source: PLoS Negl Trop Dis. 2015 Oct 9;9(10):e0004131. doi: 10.1371/journal.pntd.0004131 (PMC4599737; doi:10.1371/journal.pntd.0004131)
Supplement: S1 Table — (XLS) [file pntd.0004131.s001.xls]

Seq. Name	Dose 1	P value	Dose 2	P avlue	Dose 3	P value	Seq. Description	Seq. Length	#Hits	min. eValue	mean Similarity	#GOs	GOs	Enzyme Codes	InterProScan
c13901	26.518444	3.02E-05	16.824749	4.70E-05			adp-ribosylation factor 1	410	5	2.56E-52	77.60%	3	F:GTP binding; P:small GTPase mediated signal transduction; C:intracellular	-	IPR006689 (PRINTS); IPR024156 (SMART); IPR027417 (G3DSA:3.40.50.GENE3D); IPR006689 (PFAM); IPR005225 (TIGRFAM); PTHR11711 (PANTHER); PTHR11711:SF105 (PANTHER); IPR024156 (PROSITE_PROFILES); IPR027417 (SUPERFAMILY)
contig_6337_rc	17.815454	5.71E-05	11.446586	1.85E-06			PREDICTED: uncharacterized protein LOC101859919	782	1	2.22E-09	58.00%	0	-		SIGNAL_PEPTIDE_H_REGION (PHOBIUS); SIGNAL_PEPTIDE_N_REGION (PHOBIUS); NON_CYTOPLASMIC_DOMAIN (PHOBIUS); SIGNAL_PEPTIDE_C_REGION (PHOBIUS); SIGNAL_PEPTIDE (PHOBIUS); SignalP-noTM (SIGNALP_EUK)
contig_7431	13.801135	5.88E-06	6.11958	2.61E-04			protein lethal essential for partial	735	5	2.21E-24	63.20%	1	P:response to stress		IPR001436 (PIRSF); IPR008978 (G3DSA:2.60.40.GENE3D); IPR002068 (PFAM); PTHR11527 (PANTHER); IPR002068 (PROSITE_PROFILES); IPR008978 (SUPERFAMILY)
BGC03909	12.442691	9.59E-05					heat shock protein 70 b2-like	499	5	1.52E-84	92.80%	2	F:ATP binding; P:response to stress	-	Coil (COILS); IPR029047 (G3DSA:2.60.34.GENE3D); IPR013126 (PFAM); IPR029048 (G3DSA:1.20.1270.GENE3D); PTHR19375 (PANTHER); IPR029048 (SUPERFAMILY); IPR029047 (SUPERFAMILY)
c454_ctg_0416	12.022103	1.47E-04					---NA---	987	0			0	-		NON_CYTOPLASMIC_DOMAIN (PHOBIUS); SIGNAL_PEPTIDE_C_REGION (PHOBIUS); SIGNAL_PEPTIDE_H_REGION (PHOBIUS); SIGNAL_PEPTIDE_N_REGION (PHOBIUS); SIGNAL_PEPTIDE (PHOBIUS); SignalP-noTM (SIGNALP_EUK); TMhelix (TMHMM); TMhelix (TMHMM)
c17735	11.223202	2.51E-05					ras-related protein rabd1-like	350	5	1.57E-46	80.40%	8	F:myosin XI tail binding; F:GTP binding; F:GTP-dependent protein binding; C:plasma membrane; P:small GTPase mediated signal transduction; P:protein transport; P:GTP catabolic process; C:intracellular	-	IPR001806 (PRINTS); IPR020849 (SMART); IPR003578 (SMART); IPR003579 (SMART); IPR001806 (PFAM); IPR027417 (G3DSA:3.40.50.GENE3D); IPR005225 (TIGRFAM); PTHR24073 (PANTHER); PS51419 (PROSITE_PROFILES); IPR027417 (SUPERFAMILY)
c27904_rc	10.224572	2.89E-05	7.6928577	5.47E-05			---NA---	389	0			0	-		CYTOPLASMIC_DOMAIN (PHOBIUS); NON_CYTOPLASMIC_DOMAIN (PHOBIUS); TRANSMEMBRANE (PHOBIUS); TMhelix (TMHMM)
c10823_rc	10.019993	9.13E-05	12.069575	1.60E-05			cytochrome p450 3a24-like	556	5	1.01E-28	59.60%	4	"P:oxidation-reduction process; F:iron ion binding; F:oxidoreductase activity, acting on paired donors, with incorporation or reduction of molecular oxygen; F:heme binding"	-	IPR001128 (PFAM); IPR001128 (G3DSA:1.10.630.GENE3D); PTHR24292 (PANTHER); TRANSMEMBRANE (PHOBIUS); NON_CYTOPLASMIC_DOMAIN (PHOBIUS); CYTOPLASMIC_DOMAIN (PHOBIUS); IPR001128 (SUPERFAMILY); TMhelix (TMHMM)
BGC01389	9.934925	1.98E-05					heat shock protein 70 b2-like	2455	5	0	93.60%	2	F:ATP binding; P:response to stress	-	Coil (COILS); IPR013126 (PRINTS); IPR029047 (G3DSA:2.60.34.GENE3D); G3DSA:3.30.420.40 (GENE3D); IPR013126 (PFAM); IPR029048 (G3DSA:1.20.1270.GENE3D); PTHR19375:SF142 (PANTHER); PTHR19375 (PANTHER); IPR018181 (PROSITE_PATTERNS); IPR029048 (SUPERFAMILY); IPR029047 (SUPERFAMILY); SSF53067 (SUPERFAMILY)
c3551	9.932151	8.55E-08	7.959616	1.25E-07	11.205258	1.98E-05	---NA---	493	0			0	-		no IPS match
c12342_rc	9.68146	3.10E-05	11.899832	5.38E-06			cytochrome p450 3a24-like isoform x2	801	5	4.82E-50	77.60%	4	"P:oxidation-reduction process; F:oxidoreductase activity, acting on paired donors, with incorporation or reduction of molecular oxygen; F:heme binding; F:iron ion binding"	-	IPR002401 (PRINTS); IPR001128 (PFAM); IPR001128 (G3DSA:1.10.630.GENE3D); PTHR24292 (PANTHER); IPR017972 (PROSITE_PATTERNS); IPR001128 (SUPERFAMILY)
c28906	9.663069	1.76E-04					small gtp-binding protein	281	5	1.24E-09	89.80%	3	F:GTP binding; P:small GTPase mediated signal transduction; P:protein transport	-	IPR001806 (PRINTS); IPR027417 (G3DSA:3.40.50.GENE3D); IPR001806 (PFAM); PTHR24073 (PANTHER); PS51419 (PROSITE_PROFILES); IPR027417 (SUPERFAMILY)
c37491_rc	9.371177	1.03E-05	4.0950694	1.20E-04			ras-related protein ric1	319	5	3.14E-10	64.80%	2	F:GTP binding; P:small GTPase mediated signal transduction	-	IPR001806 (PRINTS); IPR027417 (G3DSA:3.40.50.GENE3D); IPR001806 (PFAM); PTHR24073 (PANTHER); PS51419 (PROSITE_PROFILES); IPR027417 (SUPERFAMILY)
contig_12514_rc	9.097455	2.11E-04					---NA---	103	0			0	-		no IPS match
c14547_rc	8.553266	3.47E-04	10.338348	1.17E-04			cytochrome p450 3a24-like isoform x2	370	5	3.74E-18	64.40%	4	"P:oxidation-reduction process; F:iron ion binding; F:oxidoreductase activity, acting on paired donors, with incorporation or reduction of molecular oxygen; F:heme binding"	-	IPR002401 (PRINTS); IPR001128 (PFAM); IPR001128 (G3DSA:1.10.630.GENE3D); PTHR24292 (PANTHER); PTHR24292:SF24 (PANTHER); IPR001128 (SUPERFAMILY)
c454_ctg_0414	7.6868973	6.79E-05	5.166007	1.93E-04			---NA---	882	0			0	-		no IPS match
contig_4116	7.513604	2.70E-06	6.4282427	1.08E-06	7.4643965	1.08E-05	---NA---	560	0			0	-		no IPS match
c8814	7.3633623	2.47E-08	6.1839857	1.47E-06	3.305918	1.04E-05	cytochrome p450 3a24-like isoform x2	631	5	1.58E-49	71.60%	4	"P:oxidation-reduction process; F:oxidoreductase activity, acting on paired donors, with incorporation or reduction of molecular oxygen; F:heme binding; F:iron ion binding"	-	IPR001128 (PRINTS); IPR002401 (PRINTS); IPR001128 (PFAM); IPR001128 (G3DSA:1.10.630.GENE3D); PTHR24292:SF24 (PANTHER); PTHR24292 (PANTHER); IPR017972 (PROSITE_PATTERNS); IPR001128 (SUPERFAMILY)
c43889	7.1704535	7.21E-06	7.278013	2.72E-05			---NA---	505	0			0	-		SIGNAL_PEPTIDE_C_REGION (PHOBIUS); NON_CYTOPLASMIC_DOMAIN (PHOBIUS); SIGNAL_PEPTIDE_H_REGION (PHOBIUS); SIGNAL_PEPTIDE_N_REGION (PHOBIUS); SIGNAL_PEPTIDE (PHOBIUS)
c9422	6.5364866	3.23E-04					---NA---	766	0			0	-		NON_CYTOPLASMIC_DOMAIN (PHOBIUS); SIGNAL_PEPTIDE_N_REGION (PHOBIUS); SIGNAL_PEPTIDE_C_REGION (PHOBIUS); SIGNAL_PEPTIDE_H_REGION (PHOBIUS); SIGNAL_PEPTIDE (PHOBIUS); SignalP-TM (SIGNALP_GRAM_POSITIVE); SignalP-noTM (SIGNALP_GRAM_NEGATIVE); SignalP-noTM (SIGNALP_EUK); TMhelix (TMHMM)
contig_13307_rc	6.185395	6.95E-04					---NA---	494	0			0	-		NON_CYTOPLASMIC_DOMAIN (PHOBIUS); CYTOPLASMIC_DOMAIN (PHOBIUS); TRANSMEMBRANE (PHOBIUS); TMhelix (TMHMM)
contig_10852	6.151537	2.22E-04	5.561344	3.60E-04			PREDICTED: uncharacterized protein LOC101857459	528	5	3.43E-40	51.60%	3	C:extracellular region; F:chitin binding; P:chitin metabolic process	-	IPR002557 (SMART); IPR002557 (PFAM); IPR002557 (G3DSA:2.170.140.GENE3D); IPR002557 (PROSITE_PROFILES); IPR002557 (PROSITE_PROFILES); IPR002557 (SUPERFAMILY); IPR002557 (SUPERFAMILY)
c41104	5.6845345	1.07E-04	7.569944	3.81E-05	9.746163	2.00E-05	---NA---	444	0			0	-		TRANSMEMBRANE (PHOBIUS); CYTOPLASMIC_DOMAIN (PHOBIUS); NON_CYTOPLASMIC_DOMAIN (PHOBIUS); TMhelix (TMHMM)
contig_6157_rc	5.4002557	1.37E-04					creb3 regulatory factor-like isoform x3	249	5	7.01E-28	84.80%	3	"F:sequence-specific DNA binding; F:sequence-specific DNA binding transcription factor activity; P:regulation of transcription, DNA-dependent"	-	no IPS match
c27329	5.241702	7.81E-05	5.2451024	7.78E-05			---NA---	332	0			0	-		no IPS match
contig_5695_rc	5.2074656	4.96E-06			5.1327453	1.35E-05	---NA---	366	0			0	-		no IPS match
c11081	5.1764774	4.63E-04					tyramine beta-hydroxylase- partial	1209	5	8.38E-96	61.20%	3	"P:oxidation-reduction process; F:copper ion binding; F:oxidoreductase activity, acting on paired donors, with incorporation or reduction of molecular oxygen, reduced ascorbate as one donor, and incorporation of one atom of oxygen"	EC:1.14.17	IPR000323 (G3DSA:2.60.120.GENE3D); IPR014784 (G3DSA:2.60.120.GENE3D); PF03712 (PFAM); IPR000323 (PFAM); IPR000945 (PANTHER); PTHR10157:SF23 (PANTHER); IPR008977 (SUPERFAMILY); IPR008977 (SUPERFAMILY)
c3023_rc	5.1433263	2.91E-07	4.0853095	5.84E-07			---NA---	277	0			0	-		NON_CYTOPLASMIC_DOMAIN (PHOBIUS); TRANSMEMBRANE (PHOBIUS); CYTOPLASMIC_DOMAIN (PHOBIUS); TMhelix (TMHMM)
contig_5363_rc	5.0382676	1.04E-05					---NA---	519	0			0	-		no IPS match
contig_3100	4.9034066	4.38E-05					---NA---	619	0			0	-		no IPS match
c12683	4.65294	9.59E-05	4.0138726	2.72E-05			molluscan indoleamine -dioxygenase like protein ii	359	5	1.46E-13	63.80%	1	F:heme binding	-	IPR000898 (PFAM); SSF140959 (SUPERFAMILY)
contig_4627	4.579249	3.13E-05					nuclear protein 1-like	546	5	1.72E-25	75.40%	0	-		TMhelix (TMHMM)
c30488_rc	4.5685596	7.12E-06	5.3580704	4.88E-06	2.8853557	3.40E-05	---NA---	271	0			0	-		CYTOPLASMIC_DOMAIN (PHOBIUS); NON_CYTOPLASMIC_DOMAIN (PHOBIUS); TRANSMEMBRANE (PHOBIUS); TMhelix (TMHMM)
c1217	4.5223846	6.49E-04					---NA---	1015	0			0	-		NON_CYTOPLASMIC_DOMAIN (PHOBIUS); SIGNAL_PEPTIDE (PHOBIUS); SIGNAL_PEPTIDE_N_REGION (PHOBIUS); SIGNAL_PEPTIDE_C_REGION (PHOBIUS); SIGNAL_PEPTIDE_H_REGION (PHOBIUS); SignalP-TM (SIGNALP_GRAM_POSITIVE); SignalP-noTM (SIGNALP_EUK)
c11070_rc	4.5123615	2.97E-04					---NA---	304	0			0	-		no IPS match
c25173_rc	4.4865456	2.92E-04					transcription factor sp8-like	290	2	2.41E-06	55.00%	2	F:metal ion binding; F:nucleic acid binding		no IPS match
c17676_rc	4.410217	8.19E-05					vitellogenin-1-like isoform x17	524	5	9.87E-14	55.00%	0	-		IPR001370 (SMART); IPR001370 (G3DSA:1.10.1170.GENE3D); IPR001370 (PFAM); IPR001370 (PROSITE_PROFILES); SSF57924 (SUPERFAMILY)
c16656_rc	4.3140435	2.63E-04					cytochrome p450 3a56-like	472	5	9.18E-35	57.60%	4	"P:oxidation-reduction process; F:iron ion binding; F:oxidoreductase activity, acting on paired donors, with incorporation or reduction of molecular oxygen; F:heme binding"	-	IPR001128 (PFAM); IPR001128 (G3DSA:1.10.630.GENE3D); PTHR24292 (PANTHER); IPR001128 (SUPERFAMILY)
c36917	4.273059	1.28E-05	3.9710474	1.35E-05			---NA---	258	0			0	-		no IPS match
c30320_rc	4.233528	8.71E-04					---NA---	246	0			0	-		CYTOPLASMIC_DOMAIN (PHOBIUS); TRANSMEMBRANE (PHOBIUS); NON_CYTOPLASMIC_DOMAIN (PHOBIUS); TMhelix (TMHMM)
c30969_rc	4.2178326	1.05E-06	2.6709085	1.26E-04			---NA---	258	0			4	"F:oxidoreductase activity, acting on paired donors, with incorporation or reduction of molecular oxygen; F:iron ion binding; F:heme binding; P:oxidation-reduction process"	-	IPR001128 (G3DSA:1.10.630.GENE3D)
c454_ctg_0093	4.1963	2.46E-05	5.5246363	3.92E-05			---NA---	841	0			0	-		TRANSMEMBRANE (PHOBIUS); CYTOPLASMIC_DOMAIN (PHOBIUS); NON_CYTOPLASMIC_DOMAIN (PHOBIUS); TMhelix (TMHMM)
c18374_rc	4.0973034	7.48E-04					indoleamine -dioxygenase 1	244	5	6.10E-17	63.80%	21	"P:positive regulation of type 2 immune response; F:tryptophan 2,3-dioxygenase activity; P:response to lipopolysaccharide; F:protein binding; P:negative regulation of interleukin-10 production; P:positive regulation of T cell tolerance induction; P:multicellular organismal response to stress; P:cytokine production involved in inflammatory response; F:ion binding; P:negative regulation of T cell apoptotic process; P:positive regulation of interleukin-12 production; C:stereocilium bundle; P:tryptophan catabolic process to kynurenine; P:positive regulation of apoptotic process; P:swimming behavior; P:negative regulation of activated T cell proliferation; P:kynurenic acid biosynthetic process; P:oxidation-reduction process; C:smooth muscle contractile fiber; P:positive regulation of chronic inflammatory response; F:heme binding"	EC:1.13.11.11	IPR000898 (PFAM); SignalP-noTM (SIGNALP_EUK); SSF140959 (SUPERFAMILY)
c30817	4.0810103	2.55E-05	3.8903646	4.20E-07			PREDICTED: uncharacterized protein LOC101861321 isoform X3	256	5	1.67E-15	62.00%	0	-		TRANSMEMBRANE (PHOBIUS); CYTOPLASMIC_DOMAIN (PHOBIUS); NON_CYTOPLASMIC_DOMAIN (PHOBIUS); TMhelix (TMHMM)
c18720	4.012968	1.46E-04					---NA---	323	0			0	-		TRANSMEMBRANE (PHOBIUS); CYTOPLASMIC_DOMAIN (PHOBIUS); NON_CYTOPLASMIC_DOMAIN (PHOBIUS); TMhelix (TMHMM)
contig_8859_rc	3.99176	3.09E-05					---NA---	309	0			0	-		no IPS match
c27272	3.961197	3.71E-04	5.964291	1.59E-05			solute carrier family 28 member 3-like	381	5	1.39E-33	64.80%	3	C:membrane; F:nucleoside:sodium symporter activity; P:transport	-	IPR011657 (PFAM); IPR008276 (PANTHER); PTHR10590:SF4 (PANTHER); TRANSMEMBRANE (PHOBIUS); NON_CYTOPLASMIC_DOMAIN (PHOBIUS); CYTOPLASMIC_DOMAIN (PHOBIUS); TRANSMEMBRANE (PHOBIUS); TRANSMEMBRANE (PHOBIUS); NON_CYTOPLASMIC_DOMAIN (PHOBIUS); CYTOPLASMIC_DOMAIN (PHOBIUS); TMhelix (TMHMM); TMhelix (TMHMM); TMhelix (TMHMM)
contig_3167	3.9522536	7.71E-05					camp-responsive element-binding 2	681	5	6.34E-26	78.00%	0	-		no IPS match
c14140_rc	3.8206444	1.01E-04	4.1988535	2.08E-04			---NA---	370	0			0	-		TRANSMEMBRANE (PHOBIUS); NON_CYTOPLASMIC_DOMAIN (PHOBIUS); CYTOPLASMIC_DOMAIN (PHOBIUS); TMhelix (TMHMM)
contig_2846_rc	3.7801306	1.70E-04					---NA---	679	0			0	-		no IPS match
c38273	3.6924624	9.22E-04					ankyrin repeats containing protein	398	5	2.17E-20	58.60%	1	F:protein binding	-	IPR002110 (SMART); IPR020683 (PFAM); IPR020683 (G3DSA:1.25.40.GENE3D); IPR002110 (PFAM); PTHR24198 (PANTHER); IPR002110 (PROSITE_PROFILES); IPR002110 (PROSITE_PROFILES); IPR020683 (PROSITE_PROFILES); IPR002110 (PROSITE_PROFILES); IPR020683 (SUPERFAMILY)
contig_2588	3.6636744	9.25E-06					---NA---	646	0			0	-		no IPS match
BGC01683	3.63918	2.44E-04					bpti kunitz domain-containing protein 4-like	496	4	7.40E-06	66.00%	1	F:serine-type endopeptidase inhibitor activity	-	IPR004094 (PFAM); IPR004094 (G3DSA:2.10.22.GENE3D); NON_CYTOPLASMIC_DOMAIN (PHOBIUS); SIGNAL_PEPTIDE_H_REGION (PHOBIUS); SIGNAL_PEPTIDE_C_REGION (PHOBIUS); SIGNAL_PEPTIDE_N_REGION (PHOBIUS); SIGNAL_PEPTIDE (PHOBIUS); IPR004094 (PROSITE_PROFILES); SignalP-TM (SIGNALP_GRAM_POSITIVE)
c35321	3.6305053	6.17E-04					---NA---	268	0			0	-		no IPS match
contig_7735_rc	3.5317285	3.27E-05	3.4903493	1.56E-04			---NA---	690	0			0	-		no IPS match
c15095_rc	3.5151477	8.89E-07	2.917952	3.29E-05	3.8368132	1.02E-05	dna polymerase delta subunit 2-like	411	5	6.94E-42	75.40%	3	F:DNA binding; F:DNA-directed DNA polymerase activity; P:DNA replication	EC:2.7.7.7	IPR007185 (PFAM); IPR024826 (PANTHER); PTHR10416:SF0 (PANTHER)
contig_5413_rc	3.4792743	2.47E-04					---NA---	562	0			0	-		no IPS match
c36549_rc	3.4704063	4.31E-05					organic cation transporter	261	5	2.68E-18	69.20%	0	-		PTHR24064 (PANTHER); PTHR24064:SF202 (PANTHER); NON_CYTOPLASMIC_DOMAIN (PHOBIUS); CYTOPLASMIC_DOMAIN (PHOBIUS); NON_CYTOPLASMIC_DOMAIN (PHOBIUS); TRANSMEMBRANE (PHOBIUS); TRANSMEMBRANE (PHOBIUS); CYTOPLASMIC_DOMAIN (PHOBIUS); TRANSMEMBRANE (PHOBIUS); TMhelix (TMHMM); TMhelix (TMHMM)
contig_2362_rc	3.459043	2.72E-06	2.4415803	2.20E-05			small HSP	711	5	3.33E-12	64.20%	0	-		IPR002068 (PFAM); IPR008978 (G3DSA:2.60.40.GENE3D); PTHR11527 (PANTHER); IPR002068 (PROSITE_PROFILES); IPR008978 (SUPERFAMILY)
contig_10851_rc	3.4512393	1.79E-04	3.154801	2.12E-04			---NA---	579	0			0	-		no IPS match
contig_6265_rc	3.4166975	0.001060097					---NA---	323	0			0	-		no IPS match
c28011_rc	3.4074056	4.82E-05					---NA---	653	0			0	-		no IPS match
c14048	3.3845875	6.95E-05	3.2870617	2.21E-05			---NA---	285	0			0	-		TRANSMEMBRANE (PHOBIUS); CYTOPLASMIC_DOMAIN (PHOBIUS); NON_CYTOPLASMIC_DOMAIN (PHOBIUS); TMhelix (TMHMM)
contig_2768_rc	3.3749874	8.38E-04					---NA---	593	0			0	-		NON_CYTOPLASMIC_DOMAIN (PHOBIUS); TRANSMEMBRANE (PHOBIUS); CYTOPLASMIC_DOMAIN (PHOBIUS); TMhelix (TMHMM)
c19036	3.3605993	1.28E-05	3.544126	1.80E-05	3.887159	2.83E-05	---NA---	351	0			0	-		no IPS match
c2799	3.328995	7.18E-05	3.2256174	8.86E-05			protein fam72a	522	5	8.10E-62	63.60%	0	-		IPR026768 (PFAM); IPR026768 (PANTHER)
contig_7650	3.296044	2.67E-05					---NA---	726	0			0	-		NON_CYTOPLASMIC_DOMAIN (PHOBIUS); CYTOPLASMIC_DOMAIN (PHOBIUS); TRANSMEMBRANE (PHOBIUS)
BGC03483	3.2698095	3.69E-04					phosphoenolpyruvate cytosolic	729	5	7.59E-155	88.60%	16	P:oxaloacetate metabolic process; C:cytosol; F:manganese ion binding; P:glucose homeostasis; P:response to activity; F:GDP binding; P:glycerol biosynthetic process from pyruvate; F:carboxylic acid binding; F:magnesium ion binding; P:response to insulin stimulus; P:internal protein amino acid acetylation; F:kinase activity; P:gluconeogenesis; F:phosphoenolpyruvate carboxykinase (GTP) activity; P:drug metabolic process; F:GTP binding	EC:4.1.1.32	IPR008210 (G3DSA:3.40.449.GENE3D); G3DSA:2.170.8.10 (GENE3D); IPR008209 (PFAM); IPR013035 (G3DSA:3.90.228.GENE3D); IPR008209 (PANTHER); IPR018091 (PROSITE_PATTERNS); SSF53795 (SUPERFAMILY); IPR008210 (SUPERFAMILY)
c23966	3.262207	9.91E-05					allene oxide synthase-lipoxygenase	253	5	3.18E-13	64.80%	3	"F:oxidoreductase activity, acting on single donors with incorporation of molecular oxygen, incorporation of two atoms of oxygen; F:metal ion binding; P:oxidation-reduction process"	EC:1.13.11	IPR013819 (PFAM); IPR000907 (PANTHER); IPR013819 (PROSITE_PROFILES); IPR013819 (SUPERFAMILY)
c10266_rc	3.259481	9.08E-05	3.2119794	1.48E-05			---NA---	514	0			0	-		no IPS match
lrc38066	3.2366564	2.43E-05					baculoviral iap repeat-containing protein 4	412	5	6.39E-21	72.40%	2	F:zinc ion binding; F:protein binding	-	IPR001841 (SMART); IPR013083 (G3DSA:3.30.40.GENE3D); PF13920 (PFAM); PTHR10044:SF92 (PANTHER); PTHR10044 (PANTHER); IPR001841 (PROSITE_PROFILES); SSF57850 (SUPERFAMILY)
c9943_rc	3.134312	1.25E-04	2.114937	2.46E-04			---NA---	368	0			0	-		no IPS match
c32475_rc	3.1333392	3.88E-04					threonin dehydratase catabolic-like	238	5	2.35E-33	88.40%	3	F:L-threonine ammonia-lyase activity; P:threonine catabolic process; F:amino acid binding	EC:4.3.1.19	G3DSA:3.30.70.260 (GENE3D); IPR002912 (PFAM); PTHR10314:SF17 (PANTHER); PTHR10314 (PANTHER); SSF55021 (SUPERFAMILY)
c15855_rc	3.0964758	7.22E-04					PREDICTED: uncharacterized protein LOC101846775	294	5	9.48E-08	52.80%	0	-		no IPS match
P068E01	3.0933108	4.10E-04					---NA---	383	0			0	-		no IPS match
c31228	3.0284412	0.001014635					---NA---	254	0			0	-		TRANSMEMBRANE (PHOBIUS); CYTOPLASMIC_DOMAIN (PHOBIUS); NON_CYTOPLASMIC_DOMAIN (PHOBIUS); TMhelix (TMHMM)
contig_3036	3.0163357	2.17E-04	3.1662674	1.30E-04			---NA---	801	0			0	-		SIGNAL_PEPTIDE_C_REGION (PHOBIUS); SIGNAL_PEPTIDE_H_REGION (PHOBIUS); SIGNAL_PEPTIDE (PHOBIUS); NON_CYTOPLASMIC_DOMAIN (PHOBIUS); SIGNAL_PEPTIDE_N_REGION (PHOBIUS); SignalP-noTM (SIGNALP_GRAM_NEGATIVE); SignalP-TM (SIGNALP_GRAM_POSITIVE); SignalP-noTM (SIGNALP_EUK)
contig_2849	3.0081022	8.80E-04					macrophage expressed protein	1455	5	3.05E-85	59.20%	0	-		PTHR31463 (PANTHER); PTHR31463:SF1 (PANTHER); CYTOPLASMIC_DOMAIN (PHOBIUS); TRANSMEMBRANE (PHOBIUS); NON_CYTOPLASMIC_DOMAIN (PHOBIUS); TMhelix (TMHMM)
contig_13314_rc	3.0056598	3.41E-05	2.9312272	4.07E-05			probable cytochrome p450 12d1 mitochondrial-like	615	5	2.84E-24	59.60%	4	"F:iron ion binding; F:heme binding; F:oxidoreductase activity, acting on paired donors, with incorporation or reduction of molecular oxygen; P:oxidation-reduction process"	-	IPR002401 (PRINTS); IPR001128 (G3DSA:1.10.630.GENE3D); IPR001128 (PFAM); PTHR24305 (PANTHER); PTHR24305:SF49 (PANTHER); IPR001128 (SUPERFAMILY)
contig_1026	2.9743435	4.09E-04					PREDICTED: uncharacterized protein LOC101858702 isoform X1	680	5	2.58E-20	49.20%	0	-		no IPS match
BGC02302	2.9690907	1.11E-04					sequestosome-1-like isoform 2	600	5	4.02E-15	61.00%	26	C:autophagic vacuole; F:protein kinase binding; C:cytoplasmic mRNA processing body; C:nucleus; C:late endosome; P:cell differentiation; C:pre-autophagosomal structure; P:positive regulation of protein phosphorylation; F:K63-linked polyubiquitin binding; P:regulation of I-kappaB kinase/NF-kappaB cascade; P:apoptotic process; F:protein homodimerization activity; P:autophagy; F:identical protein binding; F:SH2 domain binding; C:endoplasmic reticulum; P:protein heterooligomerization; F:protein kinase C binding; F:ubiquitin binding; P:macroautophagy; C:aggresome; C:cytoplasmic vesicle; C:lysosome; F:zinc ion binding; F:protein binding; C:cellular_component		G3DSA:3.10.20.240 (GENE3D)
c34487	2.9647927	6.15E-04					---NA---	285	0			0	-		no IPS match
contig_2938	2.9461462	1.03E-04	2.6820946	2.43E-04			rna-directed dna polymerase from mobile element jockey-like	507	5	3.71E-38	61.20%	0	-		no IPS match
c1938	2.9458046	6.20E-04					sodium-dependent multivitamin transporter-like	1144	5	4.10E-47	57.60%	3	P:transmembrane transport; F:transporter activity; C:membrane	-	IPR001734 (PFAM); IPR001734 (PANTHER); PTHR11819:SF16 (PANTHER); NON_CYTOPLASMIC_DOMAIN (PHOBIUS); TRANSMEMBRANE (PHOBIUS); CYTOPLASMIC_DOMAIN (PHOBIUS); TRANSMEMBRANE (PHOBIUS); CYTOPLASMIC_DOMAIN (PHOBIUS); NON_CYTOPLASMIC_DOMAIN (PHOBIUS); TRANSMEMBRANE (PHOBIUS); TRANSMEMBRANE (PHOBIUS); NON_CYTOPLASMIC_DOMAIN (PHOBIUS); TRANSMEMBRANE (PHOBIUS); CYTOPLASMIC_DOMAIN (PHOBIUS); TRANSMEMBRANE (PHOBIUS); CYTOPLASMIC_DOMAIN (PHOBIUS); IPR001734 (PROSITE_PROFILES); TMhelix (TMHMM); TMhelix (TMHMM); TMhelix (TMHMM); TMhelix (TMHMM); TMhelix (TMHMM); TMhelix (TMHMM)
c20270	2.93971	0.001077035	3.7357526	2.83E-04			---NA---	491	0			0	-		no IPS match
contig_2190_rc	2.924365	4.69E-05					kruppel-like factor	739	5	9.37E-47	97.60%	2	F:metal ion binding; F:nucleic acid binding	-	no IPS match
contig_13855	2.901707	4.12E-04	2.6147141	1.21E-04			---NA---	656	0			0	-		no IPS match
contig_12248	2.863791	4.35E-05					cytochrome p450 3a24-like	736	5	2.12E-52	72.80%	0	-		no IPS match
c36687	2.807894	2.12E-04					cytochrome p450 3a24-like isoform x2	256	5	2.34E-12	67.00%	4	"F:oxidoreductase activity, acting on paired donors, with incorporation or reduction of molecular oxygen; P:oxidation-reduction process; F:heme binding; F:iron ion binding"	-	IPR001128 (G3DSA:1.10.630.GENE3D); IPR001128 (PFAM); PTHR24302:SF7 (PANTHER); PTHR24302 (PANTHER); IPR001128 (SUPERFAMILY)
contig_14304	2.794948	2.00E-05	2.5796773	6.00E-05			multidrug resistance protein 1a-like	117	5	5.10E-11	85.80%	3	P:ATP catabolic process; F:ATP binding; F:ATPase activity	EC:3.6.1.3	no IPS match
c2122_rc	2.7877252	4.99E-04					---NA---	672	0			0	-		NON_CYTOPLASMIC_DOMAIN (PHOBIUS); SIGNAL_PEPTIDE_C_REGION (PHOBIUS); SIGNAL_PEPTIDE_H_REGION (PHOBIUS); SIGNAL_PEPTIDE (PHOBIUS); CYTOPLASMIC_DOMAIN (PHOBIUS); TRANSMEMBRANE (PHOBIUS); SIGNAL_PEPTIDE_N_REGION (PHOBIUS); SignalP-noTM (SIGNALP_EUK); TMhelix (TMHMM); TMhelix (TMHMM)
c14675_rc	2.7737625	6.96E-05					dnaj homolog subfamily b member 1-like	993	5	5.54E-55	82.20%	2	F:unfolded protein binding; P:protein folding	-	G3DSA:2.60.260.20 (GENE3D); G3DSA:2.60.260.20 (GENE3D); IPR002939 (PFAM); PTHR24077 (PANTHER); IPR008971 (SUPERFAMILY)
c38665	2.7524028	3.63E-05					---NA---	262	0			0	-		no IPS match
c37136	2.7484107	1.88E-04	2.5361576	2.70E-04			---NA---	204	0			0	-		no IPS match
c37203	2.7453282	6.91E-05	2.304023	2.11E-05			dna photolyase 1	289	5	8.77E-44	87.20%	2	P:DNA repair; F:DNA photolyase activity	EC:4.1.99	IPR005101 (PFAM); G3DSA:1.10.579.10 (GENE3D); PTHR11455:SF11 (PANTHER); PTHR11455 (PANTHER); IPR005101 (SUPERFAMILY)
c12919	2.729117	2.11E-04	2.788002	3.50E-04			fad-dependent oxidoreductase domain-containing protein 2-like	439	5	3.76E-37	66.60%	0	-		no IPS match
c13661	2.6903145	2.06E-05	5.9508386	3.66E-08			---NA---	346	0			0	-		SIGNAL_PEPTIDE (PHOBIUS); SIGNAL_PEPTIDE_H_REGION (PHOBIUS); SIGNAL_PEPTIDE_C_REGION (PHOBIUS); SIGNAL_PEPTIDE_N_REGION (PHOBIUS); NON_CYTOPLASMIC_DOMAIN (PHOBIUS); SignalP-noTM (SIGNALP_EUK); SignalP-TM (SIGNALP_GRAM_POSITIVE)
contig_190_rc	2.6760845	3.47E-05	2.162336	2.72E-04			---NA---	1243	0			0	-		no IPS match
c10590	2.6545184	3.53E-05					syntenin-1-like isoform x1	354	5	5.78E-23	57.60%	0	-		no IPS match
contig_13518	2.6358256	0.001129276					nuclear receptor ror-beta-like	715	5	8.31E-62	63.80%	6	"F:thyroid hormone receptor activity; P:regulation of transcription, DNA-dependent; C:nucleus; F:DNA binding; F:steroid hormone receptor activity; P:steroid hormone mediated signaling pathway"	-	IPR001728 (PRINTS); IPR001723 (PRINTS); IPR000536 (SMART); IPR008946 (G3DSA:1.10.565.GENE3D); IPR000536 (PFAM); PTHR24082 (PANTHER); PTHR24082:SF176 (PANTHER); IPR008946 (SUPERFAMILY)
c43865_rc	2.6315331	1.37E-04					---NA---	376	0			0	-		no IPS match
contig_8438	2.6176844	1.57E-05					growth arrest and dna damage-inducible protein gadd45 alpha-like	590	5	2.96E-26	57.20%	3	P:regulation of cell cycle; C:nucleus; P:response to stress	-	IPR024824 (PANTHER); PTHR10411:SF8 (PANTHER); NON_CYTOPLASMIC_DOMAIN (PHOBIUS); TRANSMEMBRANE (PHOBIUS); CYTOPLASMIC_DOMAIN (PHOBIUS)
contig_10258	2.6116776	5.42E-04					chitinase-like isoform x2	423	5	4.32E-23	83.60%	4	"F:sequence-specific DNA binding transcription factor activity; F:sequence-specific DNA binding; C:nucleus; P:regulation of transcription, DNA-dependent"	-	no IPS match
contig_11777_rc	2.6047645	5.31E-04					guanine nucleotide-binding 3-like partial	267	3	3.26E-05	67.67%	0	-		Coil (COILS)
contig_3944_rc	2.5974915	6.69E-04					PREDICTED: uncharacterized protein LOC101864129	646	1	6.16E-05	68.00%	0	-		no IPS match
P079F01	2.596916	2.40E-04	5.3412547	3.51E-05			PREDICTED: uncharacterized protein LOC101846193	337	5	2.41E-43	85.20%	0	-		no IPS match
c27827	2.5951095	3.67E-04					---NA---	276	0			0	-		SIGNAL_PEPTIDE_C_REGION (PHOBIUS); SIGNAL_PEPTIDE_N_REGION (PHOBIUS); SIGNAL_PEPTIDE (PHOBIUS); SIGNAL_PEPTIDE_H_REGION (PHOBIUS); NON_CYTOPLASMIC_DOMAIN (PHOBIUS); SignalP-TM (SIGNALP_GRAM_POSITIVE); SignalP-noTM (SIGNALP_EUK)
contig_1050	2.588535	8.66E-05	2.7757704	2.07E-04			alpha-tubulin isotype h2- partial	550	5	6.77E-19	96.00%	10	P:'de novo' posttranslational protein folding; C:microtubule; P:protein polymerization; P:GTP catabolic process; F:protein binding; P:microtubule-based process; F:GTPase activity; F:structural constituent of cytoskeleton; C:cytoplasm; F:GTP binding	-	no IPS match
c12116_rc	2.582448	2.12E-05					---NA---	242	0			0	-		no IPS match
c16185	2.5778594	3.89E-05	2.4080822	2.98E-04			tbc domain containing protein	357	5	7.98E-20	60.40%	1	F:protein binding	-	IPR002110 (SMART); IPR020683 (PFAM); IPR020683 (G3DSA:1.25.40.GENE3D); PTHR24188 (PANTHER); IPR002110 (PROSITE_PROFILES); IPR020683 (PROSITE_PROFILES); IPR002110 (PROSITE_PROFILES); IPR020683 (SUPERFAMILY)
c33610_rc	2.5446942	3.70E-04					cytochrome p450 3a24-like isoform x1	231	5	2.54E-09	80.00%	4	"P:oxidation-reduction process; F:oxidoreductase activity, acting on paired donors, with incorporation or reduction of molecular oxygen; F:heme binding; F:iron ion binding"	-	IPR002401 (PRINTS); IPR001128 (PFAM); IPR001128 (G3DSA:1.10.630.GENE3D); PTHR24292 (PANTHER); NON_CYTOPLASMIC_DOMAIN (PHOBIUS); CYTOPLASMIC_DOMAIN (PHOBIUS); TRANSMEMBRANE (PHOBIUS); IPR001128 (SUPERFAMILY); TMhelix (TMHMM)
BGC00063	2.5407917	5.40E-04					---NA---	632							no IPS match
c35134_rc	2.5365827	5.50E-04					---NA---	239							SIGNAL_PEPTIDE_N_REGION (PHOBIUS); SIGNAL_PEPTIDE (PHOBIUS); NON_CYTOPLASMIC_DOMAIN (PHOBIUS); SIGNAL_PEPTIDE_C_REGION (PHOBIUS); SIGNAL_PEPTIDE_H_REGION (PHOBIUS)
contig_11964	2.5149877	2.57E-05					coatomer subunit beta -like	612	5	2.58E-74	83.40%	4	P:vesicle-mediated transport; C:membrane coat; P:intracellular protein transport; F:structural molecule activity	-	IPR006692 (PFAM); PTHR19876 (PANTHER)
contig_12937	2.5056126	5.63E-04	2.9294894	3.18E-04			---NA---	602	0			0	-		no IPS match
c42889	2.4798462	6.50E-05	2.935263	4.89E-05			---NA---	465	0			0	-		no IPS match
c32432	2.4666817	0.001228079					cystine glutamate transporter- partial	246	5	3.37E-14	74.00%	3	C:membrane; F:amino acid transmembrane transporter activity; P:amino acid transmembrane transport	-	IPR002293 (PFAM); IPR002293 (PANTHER); PTHR11785:SF72 (PANTHER); CYTOPLASMIC_DOMAIN (PHOBIUS); TRANSMEMBRANE (PHOBIUS); NON_CYTOPLASMIC_DOMAIN (PHOBIUS); TMhelix (TMHMM)
contig_6783	2.4652674	2.46E-04	2.9273021	2.08E-04			---NA---	641	0			0	-		no IPS match
contig_5707	2.463832	0.001217638					ferric-chelate reductase 1-like	674	5	5.25E-12	52.20%	0	-		IPR002861 (PFAM); PTHR23130 (PANTHER); IPR002861 (PROSITE_PROFILES)
contig_15029	2.455036	1.05E-04					rna-directed dna polymerase from mobile element jockey-like	893	5	3.59E-71	61.00%	0	-		IPR000477 (PFAM); PTHR19446:SF301 (PANTHER); PTHR19446 (PANTHER); IPR000477 (PROSITE_PROFILES)
c17873	2.4506326	9.79E-05					---NA---	462	0			0	-		CYTOPLASMIC_DOMAIN (PHOBIUS); TRANSMEMBRANE (PHOBIUS); NON_CYTOPLASMIC_DOMAIN (PHOBIUS); TMhelix (TMHMM)
c26982_rc	2.4065833	2.31E-04					---NA---	258	0			0	-		TMhelix (TMHMM)
contig_13332_rc	2.4022927	1.49E-05					vitellogenin-1-like isoform x17	315	5	1.08E-31	79.20%	0	-		IPR001370 (SMART); IPR001370 (G3DSA:1.10.1170.GENE3D); IPR001370 (PFAM); PTHR10044 (PANTHER); PTHR10044:SF86 (PANTHER); IPR001370 (PROSITE_PROFILES); SSF57924 (SUPERFAMILY)
contig_618	2.4004025	8.95E-04					---NA---	194	0			0	-		no IPS match
c454_ctg_0198	2.3816109	0.001055462					---NA---	1264	0			0	-		no IPS match
lrc20282	2.367506	5.34E-04					G-type isozyme	281	5	5.77E-14	65.40%	3	P:cell wall macromolecule catabolic process; P:peptidoglycan catabolic process; F:lysozyme activity	EC:3.2.1.17	IPR002152 (PRINTS); G3DSA:1.10.530.10 (GENE3D); PTHR31698 (PANTHER); PTHR31698:SF3 (PANTHER); IPR023346 (SUPERFAMILY)
contig_5809_rc	2.3566	7.40E-05	2.1776764	1.93E-05			srr1-like isoform x1	694	5	8.64E-56	63.20%	0	-		IPR012942 (PFAM)
c32072	2.3495114	8.75E-04					PREDICTED: uncharacterized protein LOC101857815	242	5	4.02E-13	61.00%	1	F:catalytic activity	-	G3DSA:2.40.10.10 (GENE3D); IPR009003 (SUPERFAMILY)
c14697	2.3431482	6.58E-05	2.4880567	1.32E-04			histidine ammonia-lyase-like	481	5	1.43E-59	80.20%	2	P:histidine catabolic process; F:histidine ammonia-lyase activity	EC:4.3.1.3	no IPS match
c24437_rc	2.3230958	3.22E-04					---NA---	372	0			0	-		CYTOPLASMIC_DOMAIN (PHOBIUS); TRANSMEMBRANE (PHOBIUS); NON_CYTOPLASMIC_DOMAIN (PHOBIUS); PS51257 (PROSITE_PROFILES)
c4615_rc	2.2989533	8.97E-04	2.3987787	1.97E-04			hemagglutinin amebocyte aggregation factor-like	365	5	7.38E-31	67.00%	0	-		PF14704 (PFAM); IPR026645 (PANTHER)
contig_1871_rc	2.2796755	1.41E-05	2.1704903	4.40E-05	2.3192365	3.97E-06	---NA---	699	0			0	-		no IPS match
contig_7634_rc	2.2399735	2.88E-04	2.4003553	6.80E-05			---NA---	680	0			0	-		NON_CYTOPLASMIC_DOMAIN (PHOBIUS); CYTOPLASMIC_DOMAIN (PHOBIUS); TRANSMEMBRANE (PHOBIUS); CYTOPLASMIC_DOMAIN (PHOBIUS); TRANSMEMBRANE (PHOBIUS); TMhelix (TMHMM); TMhelix (TMHMM)
c42371	2.2271163	6.23E-04					---NA---	261	0			0	-		no IPS match
c23988_rc	2.2023225	4.85E-04					---NA---	410	0			0	-		TRANSMEMBRANE (PHOBIUS); SIGNAL_PEPTIDE_C_REGION (PHOBIUS); SIGNAL_PEPTIDE (PHOBIUS); SIGNAL_PEPTIDE_N_REGION (PHOBIUS); NON_CYTOPLASMIC_DOMAIN (PHOBIUS); CYTOPLASMIC_DOMAIN (PHOBIUS); SIGNAL_PEPTIDE_H_REGION (PHOBIUS); SignalP-noTM (SIGNALP_EUK); SignalP-TM (SIGNALP_GRAM_POSITIVE); TMhelix (TMHMM)
c25112	2.2016797	5.74E-04					adenosine deaminase cecr1-like	241	5	3.06E-26	75.80%	1	F:deaminase activity	-	G3DSA:3.20.20.140 (GENE3D); IPR001365 (PFAM); PTHR11409:SF39 (PANTHER); PTHR11409 (PANTHER); SSF51556 (SUPERFAMILY)
contig_14423	2.1939707	8.34E-04					phosphatidate phosphatase lpin2-like isoform x5	581	5	7.17E-25	61.80%	0	-		no IPS match
c30486	2.1913407	2.52E-04					---NA---	261	0			0	-		NON_CYTOPLASMIC_DOMAIN (PHOBIUS); CYTOPLASMIC_DOMAIN (PHOBIUS); TRANSMEMBRANE (PHOBIUS); TMhelix (TMHMM)
contig_7313	2.1658652	6.76E-04					alkylhydroperoxidase core:uncharacterized peroxidase- related protein	734	5	5.45E-89	79.00%	2	P:oxidation-reduction process; F:peroxiredoxin activity	EC:1.11.1.15	IPR003779 (PFAM); IPR004675 (TIGRFAM); G3DSA:1.20.5.810 (GENE3D); IPR010195 (TIGRFAM); IPR029032 (G3DSA:1.20.1290.GENE3D); IPR029032 (SUPERFAMILY)
c16347	2.1581244	0.001027495					---NA---	464	0			0	-		no IPS match
c24056	2.143545	0.001034448					---NA---	249	0			0	-		no IPS match
c31225	2.1337845	5.98E-04					peptide methionine sulfoxide reductase chloroplastic-like isoform x3	254	2	1.73E-07	72.00%	2	P:oxidation-reduction process; F:peptide-methionine (R)-S-oxide reductase activity	EC:1.8.4.12; EC:1.8.4	IPR002579 (G3DSA:2.170.150.GENE3D)
c14016_rc	2.1291096	2.09E-04					glycogen-binding subunit 76a-like	472	5	7.61E-46	78.40%	1	F:protein binding	-	IPR005036 (PFAM); PTHR12307 (PANTHER); IPR005036 (PROSITE_PROFILES)
c43955	2.1285527	4.25E-05	2.058633	3.96E-05			---NA---	219	0			0	-		TRANSMEMBRANE (PHOBIUS); CYTOPLASMIC_DOMAIN (PHOBIUS); NON_CYTOPLASMIC_DOMAIN (PHOBIUS)
c13164_rc	2.1283607	0.001165615					PREDICTED: uncharacterized protein LOC101858702 isoform X1	552	5	3.05E-19	50.40%	0	-		no IPS match
c20736_rc	2.1269433	5.37E-04	2.5323424	1.20E-04			l-threonine 3- mitochondrial-like	366	5	1.11E-61	76.00%	1	F:isomerase activity	-	IPR016040 (G3DSA:3.40.50.GENE3D); PTHR10366 (PANTHER); PTHR10366:SF285 (PANTHER); SSF51735 (SUPERFAMILY)
contig_5719	2.1224582	1.05E-04					coatomer subunit beta -like	661	5	5.75E-56	81.20%	1	P:transport	-	PTHR19876:SF2 (PANTHER); PTHR19876 (PANTHER)
c18590	2.1125052	3.59E-04					chromobox protein homolog 4 (polycomb 2 homolog) isoform cra_a	436	5	5.46E-14	80.20%	1	C:nucleus	-	IPR000953 (SMART); G3DSA:2.40.50.40 (GENE3D); IPR023780 (PFAM); PTHR22812:SF8 (PANTHER); PTHR22812 (PANTHER); IPR023779 (PROSITE_PATTERNS); IPR000953 (PROSITE_PROFILES); IPR016197 (SUPERFAMILY)
lrc8198_rc	2.1117377	5.50E-04					hypothetical protein CAPTEDRAFT_105619	677	5	2.07E-18	49.80%	1	F:serine-type endopeptidase inhibitor activity	-	IPR004094 (PFAM); IPR004094 (G3DSA:2.10.22.GENE3D); TRANSMEMBRANE (PHOBIUS); CYTOPLASMIC_DOMAIN (PHOBIUS); NON_CYTOPLASMIC_DOMAIN (PHOBIUS); IPR004094 (PROSITE_PROFILES); IPR004094 (PROSITE_PROFILES); IPR004094 (PROSITE_PROFILES); IPR004094 (PROSITE_PROFILES); IPR011061 (SUPERFAMILY); IPR011061 (SUPERFAMILY); TMhelix (TMHMM)
contig_11148	2.106692	2.66E-04					---NA---	719	0			0	-		no IPS match
c14368	2.0852065	0.001067669					dnaj homolog subfamily b member 1-like	786	5	5.84E-40	60.80%	2	F:unfolded protein binding; P:protein folding		IPR001623 (PRINTS); IPR001623 (SMART); IPR001623 (PFAM); IPR001623 (G3DSA:1.10.287.GENE3D); PTHR24077 (PANTHER); PTHR24077:SF236 (PANTHER); IPR018253 (PROSITE_PATTERNS); IPR001623 (PROSITE_PROFILES); IPR001623 (SUPERFAMILY)
contig_3899	2.0833843	4.77E-04					phosphoserine aminotransferase-like	683	5	1.39E-121	86.60%	3	F:pyridoxal phosphate binding; F:O-phospho-L-serine:2-oxoglutarate aminotransferase activity; P:L-serine biosynthetic process	EC:2.6.1.52	IPR015421 (G3DSA:3.40.640.GENE3D); IPR000192 (PFAM); PTHR21152 (PANTHER); PTHR21152:SF17 (PANTHER); IPR020578 (PROSITE_PATTERNS); IPR015424 (SUPERFAMILY)
contig_14141	2.074116	1.96E-04					fibrillin- partial	184	4	3.95E-27	75.75%	2	F:nucleic acid binding; F:metal ion binding	-	IPR013087 (G3DSA:3.30.160.GENE3D); IPR007087 (PROSITE_PATTERNS); IPR007087 (PROSITE_PROFILES); SSF57667 (SUPERFAMILY)
c29284	2.06527	7.92E-05					---NA---	313	0			0	-		no IPS match
c18551_rc	2.0551183	0.001103157					---NA---	550	0			0	-		SIGNAL_PEPTIDE_C_REGION (PHOBIUS); SIGNAL_PEPTIDE_N_REGION (PHOBIUS); NON_CYTOPLASMIC_DOMAIN (PHOBIUS); SIGNAL_PEPTIDE_H_REGION (PHOBIUS); SIGNAL_PEPTIDE (PHOBIUS)
contig_12273	2.048601	3.98E-04					amidophosphoribosyltransferase-like isoform x1	688	5	7.83E-127	79.20%	0	-		IPR029055 (G3DSA:3.60.20.GENE3D); PTHR11907 (PANTHER); PTHR11907:SF3 (PANTHER); IPR029057 (SUPERFAMILY); IPR029055 (SUPERFAMILY)
c31446	2.0445197	4.18E-04					e3 ubiquitin-protein ligase xiap isoform x1	274	4	1.32E-05	67.50%	2	F:protein binding; F:zinc ion binding	-	PF13920 (PFAM); IPR013083 (G3DSA:3.30.40.GENE3D); IPR001841 (PROSITE_PROFILES); SSF57850 (SUPERFAMILY)
c16346_rc	2.0307398	5.64E-04					PREDICTED: uncharacterized protein LOC101860999	483	5	1.50E-52	63.20%	0	-		no IPS match
Bcscontig_0057	2.02933	3.77E-05					signal-transducing adaptor protein 1	1345	5	1.21E-35	53.00%	6	C:integral to membrane; F:G-protein coupled receptor activity; F:signal transducer activity; F:phospholipid binding; P:signal transduction; P:G-protein coupled receptor signaling pathway		IPR000980 (SMART); IPR000980 (G3DSA:3.30.505.GENE3D); IPR000980 (PFAM); PTHR16186:SF9 (PANTHER); PTHR16186 (PANTHER); IPR000980 (PROSITE_PROFILES); IPR000980 (SUPERFAMILY)
BGC02491	2.0213363	2.81E-04					PREDICTED: uncharacterized protein LOC101855829	863	1	1.72E-15	46.00%	0	-		no IPS match
c41473	2.0040274	3.40E-04					---NA---	301	0			0	-		no IPS match
lrc18012_rc	2.001315	3.56E-05					unc-93-like protein a	580	5	1.02E-39	66.00%	0	-		PTHR19444 (PANTHER); PTHR19444:SF14 (PANTHER); NON_CYTOPLASMIC_DOMAIN (PHOBIUS); TRANSMEMBRANE (PHOBIUS); CYTOPLASMIC_DOMAIN (PHOBIUS); TMhelix (TMHMM)
c12130	2.0009239	5.36E-05					---NA---	471	0			0	-		TRANSMEMBRANE (PHOBIUS); CYTOPLASMIC_DOMAIN (PHOBIUS); NON_CYTOPLASMIC_DOMAIN (PHOBIUS); TMhelix (TMHMM)
BGC02292			8.084766	1.86E-04			probable glutathione s-transferase 7-like	596	5	1.99E-41	61.00%	1	F:protein binding	-	IPR004045 (PFAM); IPR010987 (G3DSA:1.20.1050.GENE3D); IPR012336 (G3DSA:3.40.30.GENE3D); IPR004046 (PFAM); PTHR11571:SF106 (PANTHER); PTHR11571 (PANTHER); IPR010987 (PROSITE_PROFILES); IPR004045 (PROSITE_PROFILES); IPR010987 (SUPERFAMILY); IPR012336 (SUPERFAMILY)
contig_4287			7.445088	3.79E-04			PREDICTED: uncharacterized protein LOC101846193	786	5	3.99E-89	67.00%	0	-		no IPS match
Bcscontig_0011			4.497508	2.89E-04			---NA---	739	0			0	-		SignalP-noTM (SIGNALP_EUK); SignalP-noTM (SIGNALP_GRAM_NEGATIVE); SignalP-TM (SIGNALP_GRAM_POSITIVE)
SmM_ND5			4.1304946	2.89E-04			nadh dehydrogenase subunit 5	1584	5	0	83.60%	3	F:NADH dehydrogenase (ubiquinone) activity; P:ATP synthesis coupled electron transport; C:mitochondrion	EC:1.6.5.3	TRANSMEMBRANE (PHOBIUS); NON_CYTOPLASMIC_DOMAIN (PHOBIUS); NON_CYTOPLASMIC_DOMAIN (PHOBIUS); TRANSMEMBRANE (PHOBIUS); CYTOPLASMIC_DOMAIN (PHOBIUS); CYTOPLASMIC_DOMAIN (PHOBIUS); TRANSMEMBRANE (PHOBIUS); TRANSMEMBRANE (PHOBIUS); TRANSMEMBRANE (PHOBIUS); CYTOPLASMIC_DOMAIN (PHOBIUS); TRANSMEMBRANE (PHOBIUS); NON_CYTOPLASMIC_DOMAIN (PHOBIUS); NON_CYTOPLASMIC_DOMAIN (PHOBIUS); TMhelix (TMHMM); TMhelix (TMHMM); TMhelix (TMHMM); TMhelix (TMHMM); TMhelix (TMHMM); TMhelix (TMHMM)
contig_6996			3.6790857	8.15E-05			---NA---	651	0			0	-		no IPS match
c31639_rc			2.8816693	3.80E-04			---NA---	484	0			0	-		NON_CYTOPLASMIC_DOMAIN (PHOBIUS); SIGNAL_PEPTIDE (PHOBIUS); SIGNAL_PEPTIDE_N_REGION (PHOBIUS); SIGNAL_PEPTIDE_H_REGION (PHOBIUS); SIGNAL_PEPTIDE_C_REGION (PHOBIUS); SignalP-noTM (SIGNALP_EUK)
c20713_rc			2.5104096	3.25E-04			---NA---	149	0			0	-		no IPS match
c29753_rc			2.4460893	1.89E-04			---NA---	331	0			0	-		no IPS match
contig_5710_rc			2.4178765	1.62E-04			---NA---	465	0			0	-		TMhelix (TMHMM); TMhelix (TMHMM)
c36356			2.394445	2.73E-04			---NA---	264	0			0	-		no IPS match
contig_11828_rc			2.3943136	2.13E-04			---NA---	542	0			0	-		no IPS match
contig_10799_rc			2.195307	1.12E-04			luciferin 4 monooxygenase	758	5	1.18E-17	84.80%	0	-		no IPS match
contig_3274_rc			2.122507	2.28E-04			---NA---	162	0			0	-		no IPS match
c44306_rc			2.0763733	2.84E-04			---NA---	449	0			0	-		no IPS match
c14608			2.0619752	1.85E-04			---NA---	516	0			0	-		Coil (COILS)
c753_rc			2.001121	1.69E-04			hypothetical protein CGI_10026399	1175	5	4.95E-99	61.60%	0	-		IPR029058 (G3DSA:3.40.50.GENE3D); PTHR11731:SF87 (PANTHER); PTHR11731 (PANTHER); NON_CYTOPLASMIC_DOMAIN (PHOBIUS); SIGNAL_PEPTIDE_N_REGION (PHOBIUS); SIGNAL_PEPTIDE_H_REGION (PHOBIUS); SIGNAL_PEPTIDE_C_REGION (PHOBIUS); SIGNAL_PEPTIDE (PHOBIUS); SignalP-TM (SIGNALP_GRAM_POSITIVE); SignalP-noTM (SIGNALP_GRAM_NEGATIVE); SignalP-noTM (SIGNALP_EUK); IPR029058 (SUPERFAMILY)
contig_9535			2.0282066	2.0282066	2.084716	1.39E-05	---NA---	180	0			0	-		no IPS match
c11178			2.001096	6.54E-05	2.7564797	1.31E-05	atp-dependent rna helicase ddx1-like	567	5	4.32E-47	88.20%	24	"F:RNA helicase activity; P:response to virus; C:tRNA-splicing ligase complex; C:cleavage body; P:DNA duplex unwinding; F:DNA/RNA helicase activity; F:protein binding; P:multicellular organismal development; F:ATP-dependent helicase activity; F:transcription cofactor activity; F:poly(A) RNA binding; P:regulation of transcription, DNA-dependent; F:exonuclease activity; P:double-strand break repair; C:nucleolus; C:cytoplasmic stress granule; P:spliceosomal complex assembly; F:DNA binding; P:regulation of translational initiation; F:double-stranded RNA binding; F:chromatin binding; P:nucleic acid phosphodiester bond hydrolysis; F:ATP binding; P:response to exogenous dsRNA"	EC:2.7.7	no IPS match
