# Supplementary material for: Altered Gene Expression in the Schistosome-Transmitting Snail Biomphalaria glabrata following Exposure to Niclosamide, the Active Ingredient in the Widely Used Molluscicide Bayluscide
Source: PLoS Negl Trop Dis. 2015 Oct 9;9(10):e0004131. doi: 10.1371/journal.pntd.0004131 (PMC4599737; doi:10.1371/journal.pntd.0004131)
Supplement: S2 Table — (XLS) [file pntd.0004131.s002.xls]

Seq. Name	Dose 1	P value	Dose 2	P value	Dose 3	P value	Seq. Description	Seq. Length	#Hits	min. eValue	mean Similarity	#GOs	GOs	Enzyme Codes	InterProScan
c17544_rc	14.164721	4.56E-04					---NA---	388	0			0	-		no IPS match
c7670	12.605597	6.86E-06					---NA---	269	0			0	-		no IPS match
c454_ctg_0279	8.502704	3.01E-04					---NA---	432	0			0	-		SIGNAL_PEPTIDE_C_REGION (PHOBIUS); SIGNAL_PEPTIDE (PHOBIUS); SIGNAL_PEPTIDE_H_REGION (PHOBIUS); NON_CYTOPLASMIC_DOMAIN (PHOBIUS); SIGNAL_PEPTIDE_N_REGION (PHOBIUS); SignalP-TM (SIGNALP_GRAM_POSITIVE); SignalP-noTM (SIGNALP_EUK); TMhelix (TMHMM)
BgMFREP4_1	6.3611956	9.61E-04					fibrinogen-related protein	1266	5	0	76.60%	0	-		Coil (COILS); IPR002181 (SMART); IPR014715 (G3DSA:4.10.530.GENE3D); IPR014716 (G3DSA:3.90.215.GENE3D); IPR002181 (PFAM); PTHR19143 (PANTHER); SIGNAL_PEPTIDE (PHOBIUS); NON_CYTOPLASMIC_DOMAIN (PHOBIUS); SIGNAL_PEPTIDE_C_REGION (PHOBIUS); SIGNAL_PEPTIDE_N_REGION (PHOBIUS); SIGNAL_PEPTIDE_H_REGION (PHOBIUS); IPR002181 (PROSITE_PROFILES); SignalP-noTM (SIGNALP_GRAM_NEGATIVE); SignalP-TM (SIGNALP_GRAM_POSITIVE); SignalP-noTM (SIGNALP_EUK); IPR002181 (SUPERFAMILY)
contig_4813_rc	5.4538226	7.47E-05					gastric triacylglycerol lipase-like	605	5	4.24E-57	74.00%	0	-		IPR029058 (G3DSA:3.40.50.GENE3D); PTHR11005 (PANTHER); IPR029058 (SUPERFAMILY)
c38657_rc	5.2564907	3.24E-04					---NA---	266	0			0	-		no IPS match
c13720	4.833552	5.13E-06	2.3589835	1.58E-04			---NA---	504	0			0	-		no IPS match
contig_7166	4.8065953	9.30E-05	4.9789176	3.52E-04			---NA---	671	0			0	-		CYTOPLASMIC_DOMAIN (PHOBIUS); NON_CYTOPLASMIC_DOMAIN (PHOBIUS); TRANSMEMBRANE (PHOBIUS)
contig_1842_rc	4.569246	4.51E-04	5.2982736	9.47E-05	6.040485	2.50E-05	---NA---	1249	0			0	-		CYTOPLASMIC_DOMAIN (PHOBIUS); NON_CYTOPLASMIC_DOMAIN (PHOBIUS); TRANSMEMBRANE (PHOBIUS); TMhelix (TMHMM)
contig_3639_rc	4.5007443	5.41E-04					---NA---	572	0			0	-		no IPS match
c40570	4.331629	0.001065175					haemoglobin type 1	252	1	3.57E-10	75.00%	2	F:binding; P:transport	-	SIGNAL_PEPTIDE (PHOBIUS); SIGNAL_PEPTIDE_N_REGION (PHOBIUS); NON_CYTOPLASMIC_DOMAIN (PHOBIUS); SIGNAL_PEPTIDE_H_REGION (PHOBIUS); SIGNAL_PEPTIDE_C_REGION (PHOBIUS); TMhelix (TMHMM)
contig_11378	4.262717	9.74E-04					---NA---	681	0			0	-		no IPS match
lcl|lrc19042	3.9427676	4.57E-04					---NA---	404	0			0	-		no IPS match
c1952_rc	3.742284	0.001258876					PREDICTED: uncharacterized protein LOC101852108	347	1	8.31E-10	69.00%	0	-		no IPS match
contig_11565	3.6961658	9.50E-04					ferric-chelate reductase 1-like	662	5	1.52E-11	59.20%	6	P:oxidation-reduction process; F:oxidoreductase activity; C:integral to membrane; C:membrane; P:electron transport chain; P:transport		IPR002861 (PFAM); PTHR23130 (PANTHER); IPR002861 (PROSITE_PROFILES)
c41790_rc	3.5562053	2.81E-04					---NA---	123	0			0	-		no IPS match
c1870	3.4799044	1.37E-04					nad h:quinone oxidoreductase-like	383	5	2.07E-57	80.80%	1	F:oxidoreductase activity	-	IPR029039 (G3DSA:3.40.50.GENE3D); IPR005025 (PFAM); PTHR30543 (PANTHER); PTHR30543:SF1 (PANTHER); IPR029039 (SUPERFAMILY)
c12601	3.466033	2.17E-04					inhibitor of apoptosis protein	630	5	5.68E-12	66.00%	2	F:metal ion binding; F:zinc ion binding		TRANSMEMBRANE (PHOBIUS); NON_CYTOPLASMIC_DOMAIN (PHOBIUS); CYTOPLASMIC_DOMAIN (PHOBIUS); TMhelix (TMHMM)
c20171	3.460191	7.71E-04					---NA---	359	0			0	-		SIGNAL_PEPTIDE_H_REGION (PHOBIUS); SIGNAL_PEPTIDE_C_REGION (PHOBIUS); SIGNAL_PEPTIDE (PHOBIUS); NON_CYTOPLASMIC_DOMAIN (PHOBIUS); SIGNAL_PEPTIDE_N_REGION (PHOBIUS)
c21540_rc	3.3959498	3.18E-04					---NA---	463	0			0	-		no IPS match
c24614_rc	3.3926442	6.18E-04					amine sulfotransferase-like	482	5	3.85E-53	70.40%	1	F:sulfotransferase activity	-	IPR027417 (G3DSA:3.40.50.GENE3D); IPR000863 (PFAM); PTHR11783 (PANTHER); SignalP-noTM (SIGNALP_EUK); IPR027417 (SUPERFAMILY)
contig_4647	3.344753	9.57E-04					---NA---	1069	0			0	-		no IPS match
c454_ctg_0721	3.2955043	5.52E-04					cytochrome p450 ii f2-like protein ii	1029	5	1.42E-66	67.00%	2	F:metal ion binding; F:oxidoreductase activity	-	no IPS match
c18345	3.14196	9.23E-04					---NA---	308	0			0	-		SIGNAL_PEPTIDE_H_REGION (PHOBIUS); SIGNAL_PEPTIDE_C_REGION (PHOBIUS); NON_CYTOPLASMIC_DOMAIN (PHOBIUS); SIGNAL_PEPTIDE_N_REGION (PHOBIUS); SIGNAL_PEPTIDE (PHOBIUS); SignalP-noTM (SIGNALP_GRAM_NEGATIVE); SignalP-noTM (SIGNALP_EUK); SignalP-TM (SIGNALP_GRAM_POSITIVE)
contig_2231_rc	3.0574548	4.90E-04					---NA---	721	0			0	-		no IPS match
contig_1869	3.048458	6.07E-06					---NA---	1021	0			0	-		no IPS match
c34422_rc	3.0419123	4.62E-04					---NA---	338	0			0	-		CYTOPLASMIC_DOMAIN (PHOBIUS); NON_CYTOPLASMIC_DOMAIN (PHOBIUS); TRANSMEMBRANE (PHOBIUS); TMhelix (TMHMM)
contig_8836	2.9885075	3.50E-04					---NA---	447	0			0	-		SIGNAL_PEPTIDE_N_REGION (PHOBIUS); SIGNAL_PEPTIDE (PHOBIUS); SIGNAL_PEPTIDE_H_REGION (PHOBIUS); NON_CYTOPLASMIC_DOMAIN (PHOBIUS); SIGNAL_PEPTIDE_C_REGION (PHOBIUS)
c25076_rc	2.9824162	3.62E-04					---NA---	257	0			0	-		IPR016186 (G3DSA:3.10.100.GENE3D); IPR016187 (SUPERFAMILY)
c1769	2.8150103	2.72E-04					---NA---	592	0			0	-		CYTOPLASMIC_DOMAIN (PHOBIUS); NON_CYTOPLASMIC_DOMAIN (PHOBIUS); TRANSMEMBRANE (PHOBIUS)
c3174_rc	2.7620018	4.89E-04					hypothetical protein LOTGIDRAFT_232674	1062	1	1.22E-24	56.00%	0	-		TRANSMEMBRANE (PHOBIUS); TRANSMEMBRANE (PHOBIUS); CYTOPLASMIC_DOMAIN (PHOBIUS); CYTOPLASMIC_DOMAIN (PHOBIUS); TRANSMEMBRANE (PHOBIUS); TRANSMEMBRANE (PHOBIUS); CYTOPLASMIC_DOMAIN (PHOBIUS); NON_CYTOPLASMIC_DOMAIN (PHOBIUS); NON_CYTOPLASMIC_DOMAIN (PHOBIUS); TMhelix (TMHMM); TMhelix (TMHMM); TMhelix (TMHMM); TMhelix (TMHMM)
c27691	2.741375	0.001237008	2.742998	3.61E-04			---NA---	808	0			0	-		no IPS match
c20876	2.6788092	5.51E-04					---NA---	518	0			0	-		TRANSMEMBRANE (PHOBIUS); CYTOPLASMIC_DOMAIN (PHOBIUS); NON_CYTOPLASMIC_DOMAIN (PHOBIUS); TMhelix (TMHMM)
contig_1677_rc	2.6687293	4.25E-04					---NA---	755	0			0	-		SIGNAL_PEPTIDE_C_REGION (PHOBIUS); SIGNAL_PEPTIDE (PHOBIUS); NON_CYTOPLASMIC_DOMAIN (PHOBIUS); SIGNAL_PEPTIDE_N_REGION (PHOBIUS); SIGNAL_PEPTIDE_H_REGION (PHOBIUS); SignalP-noTM (SIGNALP_EUK); SignalP-TM (SIGNALP_GRAM_POSITIVE)
contig_12759_rc	2.6646342	7.36E-04					---NA---	113	0			0	-		no IPS match
c13664	2.664271	2.75E-04					---NA---	474	0			0	-		NON_CYTOPLASMIC_DOMAIN (PHOBIUS); CYTOPLASMIC_DOMAIN (PHOBIUS); TRANSMEMBRANE (PHOBIUS); TMhelix (TMHMM)
c29065_rc	2.6198559	8.28E-07					---NA---	239	0			0	-		no IPS match
contig_7675	2.5947595	1.31E-05					pseudouridine-metabolizing bifunctional	651	5	1.55E-54	59.60%	1	"F:hydrolase activity, acting on glycosyl bonds"	-	IPR029056 (G3DSA:3.40.1190.GENE3D); IPR011611 (PFAM); IPR007342 (PTHR10584:PANTHER); PTHR10584 (PANTHER); IPR029056 (SUPERFAMILY)
contig_9635_rc	2.5901837	0.001216555					---NA---	387	0			0	-		no IPS match
contig_7768_rc	2.5825894	0.001134365					bactericidal permeability-increasing isoform x2	640	5	2.95E-13	49.40%	1	F:lipid binding	-	G3DSA:3.15.20.10 (GENE3D); IPR001124 (PFAM); PTHR10504 (PANTHER); IPR017943 (SUPERFAMILY)
contig_5423_rc	2.564938	3.43E-04					---NA---	1137	0			0	-		no IPS match
c16500	2.5600243	2.84E-04					n-sulphoglucosamine sulphohydrolase	279	5	4.11E-05	67.00%	2	P:metabolic process; F:catalytic activity	-	IPR017849 (G3DSA:3.40.720.GENE3D); NON_CYTOPLASMIC_DOMAIN (PHOBIUS); TRANSMEMBRANE (PHOBIUS); CYTOPLASMIC_DOMAIN (PHOBIUS); IPR017850 (SUPERFAMILY); TMhelix (TMHMM)
contig_10981	2.54534	6.07E-04					thymidine cytosolic	624	5	8.61E-94	86.60%	2	F:thymidine kinase activity; F:ATP binding	EC:2.7.1.21	IPR001267 (PIRSF); G3DSA:3.30.60.20 (GENE3D); IPR001267 (PFAM); IPR001267 (PANTHER); PTHR11441:SF0 (PANTHER); IPR027417 (SUPERFAMILY)
c24369	2.517718	4.71E-04					---NA---	263	0			0	-		no IPS match
c2630	2.51728	3.65E-05					---NA---	398	0			0	-		no IPS match
contig_4333	2.5004478	1.61E-04					---NA---	129	0			0	-		no IPS match
contig_5060	2.5002835	1.26E-04					---NA---	944	0			0	-		SignalP-noTM (SIGNALP_EUK)
c21705	2.485742	1.07E-04	2.6397836	1.01E-05			---NA---	439	0			0	-		no IPS match
c1892	2.4723666	2.66E-04					glutamate receptor-like	1407	5	2.02E-40	51.80%	3	C:membrane; P:ion transport; F:ionotropic glutamate receptor activity	-	IPR001508 (PRINTS); IPR001320 (SMART); G3DSA:1.10.287.70 (GENE3D); IPR001320 (PFAM); PF00497 (PFAM); G3DSA:3.40.190.10 (GENE3D); PTHR18966 (PANTHER); CYTOPLASMIC_DOMAIN (PHOBIUS); TRANSMEMBRANE (PHOBIUS); TRANSMEMBRANE (PHOBIUS); NON_CYTOPLASMIC_DOMAIN (PHOBIUS); CYTOPLASMIC_DOMAIN (PHOBIUS); TRANSMEMBRANE (PHOBIUS); TRANSMEMBRANE (PHOBIUS); NON_CYTOPLASMIC_DOMAIN (PHOBIUS); NON_CYTOPLASMIC_DOMAIN (PHOBIUS); SSF53850 (SUPERFAMILY); TMhelix (TMHMM); TMhelix (TMHMM); TMhelix (TMHMM)
contig_3783	2.4645548	7.06E-05					---NA---	639	0			0	-		no IPS match
contig_8812_rc	2.4626746	0.00113846					---NA---	655	0			0	-		NON_CYTOPLASMIC_DOMAIN (PHOBIUS); CYTOPLASMIC_DOMAIN (PHOBIUS); TRANSMEMBRANE (PHOBIUS); TMhelix (TMHMM)
contig_6971	2.4481409	3.29E-04					neutral cholesterol ester hydrolase 1-like	584	5	3.08E-51	65.00%	2	F:hydrolase activity; P:metabolic process	-	IPR029058 (G3DSA:3.40.50.GENE3D); IPR013094 (PFAM); PTHR23024 (PANTHER); PTHR23024:SF24 (PANTHER); IPR029058 (SUPERFAMILY)
c40234	2.4324255	5.84E-04					---NA---	325	0			0	-		no IPS match
contig_4202	2.4272058	4.29E-04					---NA---	735	0			0	-		no IPS match
contig_7565	2.419909	7.80E-04	2.9280298	2.53E-04			PREDICTED: filamin-A-like	756	5	1.01E-27	79.00%	0	-		no IPS match
c18841_rc	2.417626	1.88E-04					---NA---	382	0			0	-		no IPS match
c3688	2.3082757	7.14E-04	2.1282918	1.70E-04			major surface-labeled trophozoite antigen 417-like isoform x4	1674	5	2.21E-135	64.20%	3	C:extracellular region; F:chitin binding; P:chitin metabolic process	-	IPR002557 (SMART); IPR002557 (G3DSA:2.170.140.GENE3D); IPR002557 (PFAM); PTHR23301 (PANTHER); NON_CYTOPLASMIC_DOMAIN (PHOBIUS); SIGNAL_PEPTIDE_N_REGION (PHOBIUS); SIGNAL_PEPTIDE (PHOBIUS); SIGNAL_PEPTIDE_H_REGION (PHOBIUS); SIGNAL_PEPTIDE_C_REGION (PHOBIUS); IPR002557 (PROSITE_PROFILES); IPR002557 (PROSITE_PROFILES); IPR002557 (PROSITE_PROFILES); SignalP-noTM (SIGNALP_GRAM_NEGATIVE); SignalP-noTM (SIGNALP_EUK); IPR002557 (SUPERFAMILY); IPR002557 (SUPERFAMILY)
c42991	2.2975638	3.61E-04					peptidyl-prolyl cis-trans isomerase c-like	430	5	3.50E-09	68.00%	3	P:protein peptidyl-prolyl isomerization; F:peptidyl-prolyl cis-trans isomerase activity; P:protein folding	EC:5.2.1.8	IPR029000 (G3DSA:2.40.100.GENE3D); IPR002130 (PFAM); PTHR11071 (PANTHER); IPR002130 (PROSITE_PROFILES); IPR029000 (SUPERFAMILY)
contig_7580	2.2582128	4.56E-05					---NA---	660	0			0	-		no IPS match
contig_11428	2.235742	8.11E-04					bbsome-interacting protein 1-like	666	5	2.31E-13	83.20%	0	-		TRANSMEMBRANE (PHOBIUS); CYTOPLASMIC_DOMAIN (PHOBIUS); NON_CYTOPLASMIC_DOMAIN (PHOBIUS)
c11321	2.2220225	1.63E-04					zygotic dna replication licensing factor mcm6-b-like	537	5	5.36E-43	82.40%	0	-		PTHR11630 (PANTHER); PTHR11630:SF73 (PANTHER)
contig_6008	2.1968408	1.08E-04					low quality protein: migration and invasion enhancer 1	631	5	3.07E-14	68.40%	0	-		SIGNAL_PEPTIDE_H_REGION (PHOBIUS); SIGNAL_PEPTIDE_N_REGION (PHOBIUS); SIGNAL_PEPTIDE_C_REGION (PHOBIUS); TRANSMEMBRANE (PHOBIUS); CYTOPLASMIC_DOMAIN (PHOBIUS); NON_CYTOPLASMIC_DOMAIN (PHOBIUS); SIGNAL_PEPTIDE (PHOBIUS); TMhelix (TMHMM); TMhelix (TMHMM)
contig_4957	2.1956456	1.95E-04					---NA---	674	0			0	-		SIGNAL_PEPTIDE_N_REGION (PHOBIUS); NON_CYTOPLASMIC_DOMAIN (PHOBIUS); SIGNAL_PEPTIDE (PHOBIUS); SIGNAL_PEPTIDE_H_REGION (PHOBIUS); SIGNAL_PEPTIDE_C_REGION (PHOBIUS)
c8798_rc	2.1946764	3.87E-04					hypothetical protein LOTGIDRAFT_173922	1383	2	1.72E-27	61.50%	0	-		no IPS match
c18730_rc	2.1906812	0.00109085					---NA---	344	0			0	-		no IPS match
c19529	2.1778846	9.53E-04					PREDICTED: uncharacterized protein LOC101847164	491	1	4.19E-08	71.00%	0	-		no IPS match
c10885_rc	2.1723673	1.94E-06					---NA---	644	0			0	-		SIGNAL_PEPTIDE_C_REGION (PHOBIUS); SIGNAL_PEPTIDE_H_REGION (PHOBIUS); SIGNAL_PEPTIDE_N_REGION (PHOBIUS); SIGNAL_PEPTIDE (PHOBIUS); NON_CYTOPLASMIC_DOMAIN (PHOBIUS); TMhelix (TMHMM)
c10293	2.1691535	2.14E-04					protein cepu-1	1276	5	1.47E-24	66.60%	0	-		no IPS match
contig_3480	2.1403196	2.40E-04					thiamine biosynthesis protein	921	5	1.24E-115	72.20%	0	-		PF13587 (PFAM); IPR002818 (PFAM); IPR029062 (G3DSA:3.40.50.GENE3D); PTHR11019 (PANTHER); PTHR11019:SF69 (PANTHER); IPR029062 (SUPERFAMILY)
c25990	2.1277044	3.62E-04					---NA---	307	0			0	-		no IPS match
contig_213_rc	2.116034	5.84E-05					troponin i-like	2799	5	1.95E-43	83.80%	1	C:troponin complex	-	Coil (COILS); Coil (COILS); G3DSA:1.20.5.350 (GENE3D); IPR001978 (PFAM); PTHR13738 (PANTHER); SSF90250 (SUPERFAMILY)
c10739_rc	2.1115391	8.00E-04					---NA---	639	0			0	-		no IPS match
c21_rc	2.0655565	8.09E-04					---NA---	554	0			0	-		TRANSMEMBRANE (PHOBIUS); CYTOPLASMIC_DOMAIN (PHOBIUS); NON_CYTOPLASMIC_DOMAIN (PHOBIUS); TMhelix (TMHMM)
contig_7630	2.0634866	7.16E-04					---NA---	386	0			0	-		NON_CYTOPLASMIC_DOMAIN (PHOBIUS); TRANSMEMBRANE (PHOBIUS); CYTOPLASMIC_DOMAIN (PHOBIUS); TMhelix (TMHMM)
c25419	2.0600128	3.42E-04					---NA---	519	0			0	-		no IPS match
c25338	2.0600107	2.68E-05					---NA---	461	0			0	-		no IPS match
c12499	2.0344255	0.001177197					---NA---	459	0			0	-		SIGNAL_PEPTIDE (PHOBIUS); NON_CYTOPLASMIC_DOMAIN (PHOBIUS); SIGNAL_PEPTIDE_C_REGION (PHOBIUS); SIGNAL_PEPTIDE_H_REGION (PHOBIUS); SIGNAL_PEPTIDE_N_REGION (PHOBIUS); TMhelix (TMHMM)
c26878_rc	2.0263176	4.68E-04					taurine transporter	270	5	1.23E-27	88.00%	3	C:integral to membrane; F:neurotransmitter:sodium symporter activity; P:neurotransmitter transport	-	IPR000175 (PFAM); PTHR11616:SF122 (PANTHER); IPR000175 (PANTHER); IPR000175 (PROSITE_PATTERNS); TRANSMEMBRANE (PHOBIUS); NON_CYTOPLASMIC_DOMAIN (PHOBIUS); CYTOPLASMIC_DOMAIN (PHOBIUS); IPR000175 (PROSITE_PROFILES); SSF161070 (SUPERFAMILY); TMhelix (TMHMM)
c28646	2.0069065	9.40E-04					---NA---	275	0			0	-		no IPS match
c657	2.0062013	8.64E-04					PREDICTED: uncharacterized protein LOC101850601	876	2	2.78E-05	62.00%	0	-		no IPS match
c28310_rc			3.7355292	3.72E-04			---NA---	178	0			0	-		CYTOPLASMIC_DOMAIN (PHOBIUS); NON_CYTOPLASMIC_DOMAIN (PHOBIUS); TRANSMEMBRANE (PHOBIUS); TMhelix (TMHMM)
c21747_rc			2.8776562	2.15E-05			quinone oxidoreductase-like	372	5	2.51E-17	70.40%	10	F:NADPH:quinone reductase activity; C:Golgi apparatus; F:mRNA 3'-UTR binding; F:NADPH binding; P:xenobiotic catabolic process; C:cytosol; F:NADH binding; P:protein homotetramerization; F:zinc ion binding; P:oxidation-reduction process	EC:1.6.5.5	PF13602 (PFAM); PTHR11695:SF31 (PANTHER); IPR002085 (PANTHER)
c29907_rc			2.8481162	2.97E-04			---NA---	592	0			0	-		CYTOPLASMIC_DOMAIN (PHOBIUS); TRANSMEMBRANE (PHOBIUS); NON_CYTOPLASMIC_DOMAIN (PHOBIUS); TMhelix (TMHMM)
c16794_rc			2.6395679	2.53E-04			---NA---	441	0			0	-		no IPS match
contig_12347_rc			2.593329	3.34E-04			---NA---	580	0			0	-		no IPS match
c454_ctg_0044_rc			2.4686327	3.01E-04			---NA---	800	0			0	-		no IPS match
contig_11472			2.4016087	2.25E-04			---NA---	590	0			0	-		NON_CYTOPLASMIC_DOMAIN (PHOBIUS); CYTOPLASMIC_DOMAIN (PHOBIUS); TRANSMEMBRANE (PHOBIUS); NON_CYTOPLASMIC_DOMAIN (PHOBIUS); TRANSMEMBRANE (PHOBIUS); TMhelix (TMHMM)
contig_4657			2.179307	1.07E-04			---NA---	735	0			0	-		no IPS match
c454_ctg_0012			2.1012287	1.70E-04			---NA---	574	0			0	-		no IPS match
contig_15139			2.0745442	1.22E-04			ankyrin and armadillo repeat-containing	396	5	3.57E-37	63.80%	1	F:protein binding	-	IPR011989 (G3DSA:1.25.10.GENE3D); IPR000225 (PROSITE_PROFILES); IPR016024 (SUPERFAMILY)
contig_10714_rc			2.0189273	1.93E-04				695							no IPS match
