# Supplementary material for: Altered Gene Expression in the Schistosome-Transmitting Snail Biomphalaria glabrata following Exposure to Niclosamide, the Active Ingredient in the Widely Used Molluscicide Bayluscide
Source: PLoS Negl Trop Dis. 2015 Oct 9;9(10):e0004131. doi: 10.1371/journal.pntd.0004131 (PMC4599737; doi:10.1371/journal.pntd.0004131)
Supplement: S3 Table — (XLS) [file pntd.0004131.s003.xls]

UP regulation: Biological Process						
LevelGO	Term(Acc)	Term(Name)	#Seq	Score	Parents(Acc)	Parents(Name)
4	GO:0055114	oxidation-reduction process	15	14.22	GO:0044710	single-organism metabolic process
3	GO:0044710	single-organism metabolic process	22	8.74	GO:0008152	metabolic process
2	GO:0008152	metabolic process	31	7.29	GO:0008150	biological_process
2	GO:0050896	response to stimulus	12	4.53	GO:0008150	biological_process
3	GO:0006950	response to stress	6	4.2	GO:0050896	response to stimulus
7	GO:0007264	small GTPase mediated signal transduction	4	4	GO:0035556	intracellular signal transduction
10	GO:0006355	"regulation of transcription, DNA-dependent"	4	4	"GO:0006351, GO:2000112, GO:0010468, GO:2001141"	"transcription, DNA-dependent, regulation of cellular macromolecule biosynthetic process, regulation of gene expression, regulation of RNA biosynthetic process"
4	GO:0006810	transport	7	3.92	GO:0051234	establishment of localization
2	GO:0009987	cellular process	24	3.75	GO:0008150	biological_process
3	GO:0044237	cellular metabolic process	17	3.37	"GO:0008152, GO:0009987"	"metabolic process, cellular process"
2	GO:0044699	single-organism process	14	3.11	GO:0008150	biological_process
3	GO:0044763	single-organism cellular process	14	3.06	"GO:0044699, GO:0009987"	"single-organism process, cellular process"
5	GO:0044260	cellular macromolecule metabolic process	10	3.01	"GO:0044237, GO:0043170"	"cellular metabolic process, macromolecule metabolic process"
4	GO:0043170	macromolecule metabolic process	11	3.02	GO:0071704	organic substance metabolic process
7	GO:2000112	regulation of cellular macromolecule biosynthetic process	4	2.76	"GO:0031326, GO:0034645, GO:0010556"	"regulation of cellular biosynthetic process, cellular macromolecule biosynthetic process, regulation of macromolecule biosynthetic process"
3	GO:0051234	establishment of localization	7	2.73	"GO:0008150, GO:0051179"	"biological_process, localization"
6	GO:0010468	regulation of gene expression	4	2.62	"GO:0010467, GO:0060255"	"gene expression, regulation of macromolecule metabolic process"
6	GO:0015031	protein transport	3	2.6	"GO:0045184, GO:0071702"	"establishment of protein localization, organic substance transport"
3	GO:0071704	organic substance metabolic process	17	2.56	GO:0008152	metabolic process
4	GO:0050794	regulation of cellular process	10	2.46	"GO:0009987, GO:0050789"	"cellular process, regulation of biological process"
9	GO:2001141	regulation of RNA biosynthetic process	4	2.4	"GO:0032774, GO:0031326, GO:0010556, GO:0051252"	"RNA biosynthetic process, regulation of cellular biosynthetic process, regulation of macromolecule biosynthetic process, regulation of RNA metabolic process"
9	GO:0006351	"transcription, DNA-dependent"	4	2.4	"GO:0010467, GO:0034645, GO:0032774"	"gene expression, cellular macromolecule biosynthetic process, RNA biosynthetic process"
6	GO:0035556	intracellular signal transduction	4	2.4	GO:0007165	signal transduction
6	GO:0034645	cellular macromolecule biosynthetic process	5	2.26	"GO:0009059, GO:0044260, GO:0044249"	"macromolecule biosynthetic process, cellular macromolecule metabolic process, cellular biosynthetic process"
6	GO:0090304	nucleic acid metabolic process	6	2.21	"GO:0043170, GO:0006139"	"macromolecule metabolic process, nucleobase-containing compound metabolic process"
3	GO:0050789	regulation of biological process	10	2.07	"GO:0065007, GO:0008150"	"biological regulation, biological_process"
12	GO:0006184	GTP catabolic process	2	2	"GO:0009154, GO:1901069, GO:0009207, GO:0046039"	"purine ribonucleotide catabolic process, guanosine-containing compound catabolic process, purine ribonucleoside triphosphate catabolic process, GTP metabolic process"
3	GO:0044707	single-multicellular organism process	2	1.95	"GO:0032501, GO:0044699"	"multicellular organismal process, single-organism process"
4	GO:0044249	cellular biosynthetic process	8	1.89	"GO:0009058, GO:0044237"	"biosynthetic process, cellular metabolic process"
3	GO:0044238	primary metabolic process	15	1.89	GO:0008152	metabolic process
11	GO:0009207	purine ribonucleoside triphosphate catabolic process	3	1.8	"GO:0009203, GO:0009146, GO:0009205"	"ribonucleoside triphosphate catabolic process, purine nucleoside triphosphate catabolic process, purine ribonucleoside triphosphate metabolic process"
11	GO:0009154	purine ribonucleotide catabolic process	3	1.8	"GO:0006195, GO:0009150, GO:0009261"	"purine nucleotide catabolic process, purine ribonucleotide metabolic process, ribonucleotide catabolic process"
5	GO:0007165	signal transduction	5	1.8	"GO:0044700, GO:0007154, GO:0050794, GO:0051716"	"single organism signaling, cell communication, regulation of cellular process, cellular response to stimulus"
4	GO:1901360	organic cyclic compound metabolic process	11	1.77	GO:0071704	organic substance metabolic process
7	GO:0006259	DNA metabolic process	3	1.78	"GO:0044260, GO:0090304"	"cellular macromolecule metabolic process, nucleic acid metabolic process"
4	GO:0006725	cellular aromatic compound metabolic process	11	1.77	GO:0044237	cellular metabolic process
5	GO:0010467	gene expression	4	1.7	GO:0043170	macromolecule metabolic process
5	GO:0071702	organic substance transport	4	1.69	GO:0006810	transport
6	GO:0031326	regulation of cellular biosynthetic process	4	1.66	"GO:0044249, GO:0009889, GO:0031323"	"cellular biosynthetic process, regulation of biosynthetic process, regulation of cellular metabolic process"
6	GO:0010556	regulation of macromolecule biosynthetic process	4	1.66	"GO:0009059, GO:0009889, GO:0060255"	"macromolecule biosynthetic process, regulation of biosynthetic process, regulation of macromolecule metabolic process"
2	GO:0051179	localization	7	1.64	GO:0008150	biological_process
4	GO:0046483	heterocycle metabolic process	11	1.64	GO:0044237	cellular metabolic process
5	GO:0006139	nucleobase-containing compound metabolic process	9	1.64	"GO:0034641, GO:0046483, GO:0006725, GO:1901360, GO:0044238"	"cellular nitrogen compound metabolic process, heterocycle metabolic process, cellular aromatic compound metabolic process, organic cyclic compound metabolic process, primary metabolic process"
8	GO:0006281	DNA repair	2	1.6	"GO:0006259, GO:0006974"	"DNA metabolic process, response to DNA damage stimulus"
4	GO:1901564	organonitrogen compound metabolic process	9	1.58	"GO:0071704, GO:0006807"	"organic substance metabolic process, nitrogen compound metabolic process"
5	GO:0045184	establishment of protein localization	3	1.56	"GO:0051234, GO:0008104"	"establishment of localization, protein localization"
4	GO:1901576	organic substance biosynthetic process	8	1.46	"GO:0071704, GO:0009058"	"organic substance metabolic process, biosynthetic process"
8	GO:0032774	RNA biosynthetic process	4	1.44	"GO:0009059, GO:0034654, GO:0016070"	"macromolecule biosynthetic process, nucleobase-containing compound biosynthetic process, RNA metabolic process"
8	GO:0051252	regulation of RNA metabolic process	4	1.44	"GO:0019219, GO:0016070, GO:0060255"	"regulation of nucleobase-containing compound metabolic process, RNA metabolic process, regulation of macromolecule metabolic process"
3	GO:0006807	nitrogen compound metabolic process	15	1.4	GO:0008152	metabolic process
5	GO:0009059	macromolecule biosynthetic process	5	1.35	"GO:1901576, GO:0043170"	"organic substance biosynthetic process, macromolecule metabolic process"
7	GO:0006457	protein folding	2	1.36	GO:0044267	cellular protein metabolic process
6	GO:0055085	transmembrane transport	2	1.36	"GO:0044765, GO:0044763"	"single-organism transport, single-organism cellular process"
10	GO:1901606	alpha-amino acid catabolic process	3	1.32	"GO:1901605, GO:0009063"	"alpha-amino acid metabolic process, cellular amino acid catabolic process"
10	GO:0046130	purine ribonucleoside catabolic process	3	1.32	"GO:0042454, GO:0046128, GO:0006152"	"ribonucleoside catabolic process, purine ribonucleoside metabolic process, purine nucleoside catabolic process"
2	GO:0065007	biological regulation	11	1.32	GO:0008150	biological_process
4	GO:0051716	cellular response to stimulus	7	1.29	"GO:0050896, GO:0044763"	"response to stimulus, single-organism cellular process"
4	GO:0034641	cellular nitrogen compound metabolic process	11	1.24	"GO:0006807, GO:0044237"	"nitrogen compound metabolic process, cellular metabolic process"
11	GO:0046039	GTP metabolic process	2	1.2	"GO:1901068, GO:0009150, GO:0009205"	"guanosine-containing compound metabolic process, purine ribonucleotide metabolic process, purine ribonucleoside triphosphate metabolic process"
7	GO:0019752	carboxylic acid metabolic process	5	1.21	GO:0043436	oxoacid metabolic process
11	GO:1901069	guanosine-containing compound catabolic process	2	1.2	"GO:1901068, GO:0046130"	"guanosine-containing compound metabolic process, purine ribonucleoside catabolic process"
6	GO:0044267	cellular protein metabolic process	4	1.16	"GO:0019538, GO:0044260"	"protein metabolic process, cellular macromolecule metabolic process"
2	GO:0032501	multicellular organismal process	2	1.17	GO:0008150	biological_process
4	GO:0001816	cytokine production	1	1.18	GO:0044707	single-multicellular organism process
9	GO:1901605	alpha-amino acid metabolic process	4	1.15	GO:0006520	cellular amino acid metabolic process
5	GO:1901362	organic cyclic compound biosynthetic process	5	1.12	"GO:1901576, GO:1901360"	"organic substance biosynthetic process, organic cyclic compound metabolic process"
5	GO:0019438	aromatic compound biosynthetic process	5	1.12	"GO:0006725, GO:0044249"	"cellular aromatic compound metabolic process, cellular biosynthetic process"
5	GO:0018130	heterocycle biosynthetic process	5	1.12	"GO:0046483, GO:0044249"	"heterocycle metabolic process, cellular biosynthetic process"
5	GO:1901565	organonitrogen compound catabolic process	7	1.08	"GO:1901564, GO:1901575"	"organonitrogen compound metabolic process, organic substance catabolic process"
3	GO:0044700	single organism signaling	5	1.08	"GO:0023052, GO:0044699"	"signaling, single-organism process"
10	GO:0006195	purine nucleotide catabolic process	3	1.08	"GO:0006163, GO:0072523, GO:0009166"	"purine nucleotide metabolic process, purine-containing compound catabolic process, nucleotide catabolic process"
10	GO:0009261	ribonucleotide catabolic process	3	1.08	"GO:1901136, GO:0009259, GO:0009166"	"carbohydrate derivative catabolic process, ribonucleotide metabolic process, nucleotide catabolic process"
10	GO:0009205	purine ribonucleoside triphosphate metabolic process	3	1.08	"GO:0009144, GO:0009199"	"purine nucleoside triphosphate metabolic process, ribonucleoside triphosphate metabolic process"
10	GO:0009146	purine nucleoside triphosphate catabolic process	3	1.08	"GO:0009143, GO:0009144"	"nucleoside triphosphate catabolic process, purine nucleoside triphosphate metabolic process"
10	GO:0009150	purine ribonucleotide metabolic process	3	1.08	"GO:0006163, GO:0009259"	"purine nucleotide metabolic process, ribonucleotide metabolic process"
10	GO:0009203	ribonucleoside triphosphate catabolic process	3	1.08	"GO:0009143, GO:0009199"	"nucleoside triphosphate catabolic process, ribonucleoside triphosphate metabolic process"
4	GO:0007154	cell communication	5	1.08	GO:0044763	single-organism cellular process
4	GO:0007275	multicellular organismal development	2	1.08	"GO:0044707, GO:0032502"	"single-multicellular organism process, developmental process"
8	GO:0043065	positive regulation of apoptotic process	1	1	"GO:0006915, GO:0042981, GO:0043068"	"apoptotic process, regulation of apoptotic process, positive regulation of programmed cell death"
7	GO:0002830	positive regulation of type 2 immune response	1	1	"GO:0050778, GO:0042092, GO:0002828"	"positive regulation of immune response, type 2 immune response, regulation of type 2 immune response"
7	GO:0032735	positive regulation of interleukin-12 production	1	1	"GO:0001819, GO:0032655, GO:0032615"	"positive regulation of cytokine production, regulation of interleukin-12 production, interleukin-12 production"
8	GO:0032868	response to insulin stimulus	1	1	GO:0043434	response to peptide hormone stimulus
4	GO:0033555	multicellular organismal response to stress	1	1	"GO:0006950, GO:0044707"	"response to stress, single-multicellular organism process"
8	GO:0042773	ATP synthesis coupled electron transport	1	1	"GO:0006119, GO:0022904"	"oxidative phosphorylation, respiratory electron transport chain"
10	GO:0046327	glycerol biosynthetic process from pyruvate	1	1	"GO:0006114, GO:0019432, GO:0006090"	"glycerol biosynthetic process, triglyceride biosynthetic process, pyruvate metabolic process"
11	GO:0003333	amino acid transmembrane transport	1	1	"GO:0006865, GO:0034220"	"amino acid transport, ion transmembrane transport"
4	GO:0007017	microtubule-based process	1	1	GO:0044763	single-organism cellular process
12	GO:0006567	threonine catabolic process	1	1	"GO:0006566, GO:0009068"	"threonine metabolic process, aspartate family amino acid catabolic process"
9	GO:0002678	positive regulation of chronic inflammatory response	1	1	"GO:0002544, GO:0050729, GO:0002676"	"chronic inflammatory response, positive regulation of inflammatory response, regulation of chronic inflammatory response"
7	GO:0090305	nucleic acid phosphodiester bond hydrolysis	1	1	GO:0090304	nucleic acid metabolic process
12	GO:0019441	tryptophan catabolic process to kynurenine	1	1	"GO:0070189, GO:0006569"	"kynurenine metabolic process, tryptophan catabolic process"
10	GO:0002666	positive regulation of T cell tolerance induction	1	1	"GO:0002517, GO:0002664, GO:0002645"	"T cell tolerance induction, regulation of T cell tolerance induction, positive regulation of tolerance induction"
11	GO:0046007	negative regulation of activated T cell proliferation	1	1	"GO:0046006, GO:0042130, GO:0050798"	"regulation of activated T cell proliferation, negative regulation of T cell proliferation, activated T cell proliferation"
10	GO:0006475	internal protein amino acid acetylation	1	1	GO:0006473	protein acetylation
5	GO:0051726	regulation of cell cycle	1	1	"GO:0050794, GO:0007049"	"regulation of cellular process, cell cycle"
6	GO:0036269	swimming behavior	1	1	GO:0007626	locomotory behavior
12	GO:0006200	ATP catabolic process	1	1	"GO:0009169, GO:0009154, GO:0046130, GO:0046034, GO:0009207"	"purine ribonucleoside monophosphate catabolic process, purine ribonucleotide catabolic process, purine ribonucleoside catabolic process, ATP metabolic process, purine ribonucleoside triphosphate catabolic process"
13	GO:0000245	spliceosomal complex assembly	1	1	"GO:0000398, GO:0022618"	"mRNA splicing, via spliceosome, ribonucleoprotein complex assembly"
10	GO:0032508	DNA duplex unwinding	1	1	GO:0032392	DNA geometric change
7	GO:0043330	response to exogenous dsRNA	1	1	GO:0043331	response to dsRNA
7	GO:0042593	glucose homeostasis	1	1	GO:0033500	carbohydrate homeostasis
4	GO:0044248	cellular catabolic process	7	0.99	"GO:0044237, GO:0009056"	"cellular metabolic process, catabolic process"
5	GO:0060255	regulation of macromolecule metabolic process	4	0.99	"GO:0019222, GO:0043170"	"regulation of metabolic process, macromolecule metabolic process"
9	GO:0006446	regulation of translational initiation	1	1	"GO:0006413, GO:0006417"	"translational initiation, regulation of translation"
7	GO:0032693	negative regulation of interleukin-10 production	1	1	"GO:0032613, GO:0001818, GO:0032653"	"interleukin-10 production, negative regulation of cytokine production, regulation of interleukin-10 production"
9	GO:0006107	oxaloacetate metabolic process	1	1	GO:0043648	dicarboxylic acid metabolic process
10	GO:0034276	kynurenic acid biosynthetic process	1	1	"GO:0034275, GO:1901566, GO:0019438, GO:0072330, GO:0018130, GO:1901362"	"kynurenic acid metabolic process, organonitrogen compound biosynthetic process, aromatic compound biosynthetic process, monocarboxylic acid biosynthetic process, heterocycle biosynthetic process, organic cyclic compound biosynthetic process"
5	GO:0031323	regulation of cellular metabolic process	4	0.99	"GO:0019222, GO:0050794, GO:0044237"	"regulation of metabolic process, regulation of cellular process, cellular metabolic process"
7	GO:0006886	intracellular protein transport	1	1	"GO:0015031, GO:0034613, GO:0046907"	"protein transport, cellular protein localization, intracellular transport"
8	GO:0051258	protein polymerization	1	1	GO:0043623	cellular protein complex assembly
3	GO:0014823	response to activity	1	1	GO:0050896	response to stimulus
8	GO:0006260	DNA replication	1	1	"GO:0006259, GO:0034645"	"DNA metabolic process, cellular macromolecule biosynthetic process"
9	GO:0006302	double-strand break repair	1	1	GO:0006281	DNA repair
9	GO:0051084	'de novo' posttranslational protein folding	1	1	GO:0006458	'de novo' protein folding
7	GO:0006030	chitin metabolic process	1	1	"GO:0006022, GO:1901071"	"aminoglycan metabolic process, glucosamine-containing compound metabolic process"
8	GO:0009253	peptidoglycan catabolic process	1	1	"GO:0006027, GO:0000270"	"glycosaminoglycan catabolic process, peptidoglycan metabolic process"
12	GO:0006564	L-serine biosynthetic process	1	1	"GO:0009070, GO:0006563"	"serine family amino acid biosynthetic process, L-serine metabolic process"
5	GO:0009615	response to virus	1	1	GO:0051707	response to other organism
5	GO:0009889	regulation of biosynthetic process	4	0.99	"GO:0019222, GO:0009058"	"regulation of metabolic process, biosynthetic process"
4	GO:0017144	drug metabolic process	1	1	GO:0044237	cellular metabolic process
11	GO:0006548	histidine catabolic process	1	1	"GO:0006547, GO:1901606, GO:0052805"	"histidine metabolic process, alpha-amino acid catabolic process, imidazole-containing compound catabolic process"
12	GO:0070233	negative regulation of T cell apoptotic process	1	1	"GO:0070231, GO:0070232, GO:0070229"	"T cell apoptotic process, regulation of T cell apoptotic process, negative regulation of lymphocyte apoptotic process"
5	GO:0016192	vesicle-mediated transport	1	1	GO:0006810	transport
9	GO:0006094	gluconeogenesis	1	1	"GO:0019319, GO:0006006"	"hexose biosynthetic process, glucose metabolic process"
9	GO:0043401	steroid hormone mediated signaling pathway	1	1	"GO:0071383, GO:0009755"	"cellular response to steroid hormone stimulus, hormone-mediated signaling pathway"
7	GO:0016998	cell wall macromolecule catabolic process	1	1	"GO:0044248, GO:0044036"	"cellular catabolic process, cell wall macromolecule metabolic process"
7	GO:0002534	cytokine production involved in inflammatory response	1	1	"GO:0001816, GO:0002532"	"cytokine production, production of molecular mediator involved in inflammatory response"
7	GO:0032496	response to lipopolysaccharide	1	1	"GO:0033993, GO:1901700, GO:0002237"	"response to lipid, response to oxygen-containing compound, response to molecule of bacterial origin"
6	GO:0006974	response to DNA damage stimulus	2	0.96	GO:0033554	cellular response to stress
4	GO:0008104	protein localization	3	0.94	GO:0033036	macromolecule localization
4	GO:0010033	response to organic substance	4	0.92	GO:0042221	response to chemical stimulus
7	GO:0016070	RNA metabolic process	4	0.91	"GO:0044260, GO:0090304"	"cellular macromolecule metabolic process, nucleic acid metabolic process"
4	GO:0048518	positive regulation of biological process	1	0.91	"GO:0008150, GO:0050789"	"biological_process, regulation of biological process"
3	GO:0009058	biosynthetic process	8	0.87	GO:0008152	metabolic process
6	GO:0034654	nucleobase-containing compound biosynthetic process	4	0.86	"GO:0019438, GO:0044271, GO:0018130, GO:0006139, GO:1901362"	"aromatic compound biosynthetic process, cellular nitrogen compound biosynthetic process, heterocycle biosynthetic process, nucleobase-containing compound metabolic process, organic cyclic compound biosynthetic process"
6	GO:0019219	regulation of nucleobase-containing compound metabolic process	4	0.86	"GO:0006139, GO:0080090, GO:0051171, GO:0031323"	"nucleobase-containing compound metabolic process, regulation of primary metabolic process, regulation of nitrogen compound metabolic process, regulation of cellular metabolic process"
5	GO:1901136	carbohydrate derivative catabolic process	4	0.86	"GO:1901135, GO:1901575"	"carbohydrate derivative metabolic process, organic substance catabolic process"
4	GO:1901700	response to oxygen-containing compound	2	0.82	GO:0042221	response to chemical stimulus
5	GO:0033993	response to lipid	2	0.82	GO:0010033	response to organic substance
5	GO:0006022	aminoglycan metabolic process	2	0.82	"GO:1901135, GO:1901564, GO:0043170"	"carbohydrate derivative metabolic process, organonitrogen compound metabolic process, macromolecule metabolic process"
4	GO:0051707	response to other organism	2	0.82	"GO:0051704, GO:0009607"	"multi-organism process, response to biotic stimulus"
9	GO:0046128	purine ribonucleoside metabolic process	3	0.79	"GO:0042278, GO:0009119"	"purine nucleoside metabolic process, ribonucleoside metabolic process"
5	GO:0046700	heterocycle catabolic process	5	0.8	"GO:0044248, GO:0046483"	"cellular catabolic process, heterocycle metabolic process"
5	GO:0044270	cellular nitrogen compound catabolic process	5	0.8	"GO:0034641, GO:0044248"	"cellular nitrogen compound metabolic process, cellular catabolic process"
9	GO:0006152	purine nucleoside catabolic process	3	0.79	"GO:0042278, GO:0009164, GO:0072523"	"purine nucleoside metabolic process, nucleoside catabolic process, purine-containing compound catabolic process"
5	GO:0019439	aromatic compound catabolic process	5	0.8	"GO:0044248, GO:0006725"	"cellular catabolic process, cellular aromatic compound metabolic process"
5	GO:1901361	organic cyclic compound catabolic process	5	0.8	"GO:1901575, GO:1901360"	"organic substance catabolic process, organic cyclic compound metabolic process"
9	GO:0042454	ribonucleoside catabolic process	3	0.79	"GO:0009164, GO:0009119"	"nucleoside catabolic process, ribonucleoside metabolic process"
9	GO:0009063	cellular amino acid catabolic process	3	0.79	"GO:0006520, GO:1901565, GO:0046395"	"cellular amino acid metabolic process, organonitrogen compound catabolic process, carboxylic acid catabolic process"
5	GO:0006954	inflammatory response	1	0.72	"GO:0006952, GO:0009611"	"defense response, response to wounding"
6	GO:0043436	oxoacid metabolic process	5	0.72	GO:0006082	organic acid metabolic process
4	GO:1901135	carbohydrate derivative metabolic process	5	0.72	GO:0071704	organic substance metabolic process
8	GO:0032787	monocarboxylic acid metabolic process	2	0.72	GO:0019752	carboxylic acid metabolic process
5	GO:0002684	positive regulation of immune system process	1	0.72	"GO:0002376, GO:0002682, GO:0048518"	"immune system process, regulation of immune system process, positive regulation of biological process"
7	GO:0042981	regulation of apoptotic process	1	0.73	"GO:0043067, GO:0006915"	"regulation of programmed cell death, apoptotic process"
6	GO:0034622	cellular macromolecular complex assembly	2	0.72	GO:0065003	macromolecular complex assembly
3	GO:0009056	catabolic process	7	0.72	GO:0008152	metabolic process
5	GO:0001817	regulation of cytokine production	1	0.72	"GO:0001816, GO:0051239"	"cytokine production, regulation of multicellular organismal process"
10	GO:1901068	guanosine-containing compound metabolic process	2	0.72	GO:0046128	purine ribonucleoside metabolic process
5	GO:1901566	organonitrogen compound biosynthetic process	2	0.73	"GO:1901576, GO:1901564"	"organic substance biosynthetic process, organonitrogen compound metabolic process"
8	GO:0006520	cellular amino acid metabolic process	4	0.69	"GO:1901564, GO:0019752, GO:0044238"	"organonitrogen compound metabolic process, carboxylic acid metabolic process, primary metabolic process"
5	GO:0019538	protein metabolic process	4	0.7	"GO:0043170, GO:0044238"	"macromolecule metabolic process, primary metabolic process"
6	GO:0006915	apoptotic process	1	0.68	GO:0012501	programmed cell death
2	GO:0023052	signaling	5	0.65	GO:0008150	biological_process
6	GO:0072523	purine-containing compound catabolic process	3	0.65	"GO:0019439, GO:0046700, GO:1901361, GO:0044270, GO:1901565, GO:0072521"	"aromatic compound catabolic process, heterocycle catabolic process, organic cyclic compound catabolic process, cellular nitrogen compound catabolic process, organonitrogen compound catabolic process, purine-containing compound metabolic process"
9	GO:0009199	ribonucleoside triphosphate metabolic process	3	0.65	GO:0009141	nucleoside triphosphate metabolic process
9	GO:0006163	purine nucleotide metabolic process	3	0.65	"GO:0009117, GO:0072521"	"nucleotide metabolic process, purine-containing compound metabolic process"
5	GO:0080090	regulation of primary metabolic process	4	0.65	"GO:0019222, GO:0044238"	"regulation of metabolic process, primary metabolic process"
2	GO:0032502	developmental process	2	0.65	GO:0008150	biological_process
9	GO:0009143	nucleoside triphosphate catabolic process	3	0.65	"GO:1901292, GO:0009141"	"nucleoside phosphate catabolic process, nucleoside triphosphate metabolic process"
9	GO:0009259	ribonucleotide metabolic process	3	0.65	"GO:0019693, GO:0009117"	"ribose phosphate metabolic process, nucleotide metabolic process"
5	GO:0044765	single-organism transport	2	0.65	"GO:0044699, GO:0006810"	"single-organism process, transport"
9	GO:0009166	nucleotide catabolic process	3	0.65	"GO:1901292, GO:0009117"	"nucleoside phosphate catabolic process, nucleotide metabolic process"
9	GO:0009144	purine nucleoside triphosphate metabolic process	3	0.65	GO:0009141	nucleoside triphosphate metabolic process
8	GO:0006006	glucose metabolic process	1	0.6	GO:0019318	hexose metabolic process
9	GO:0034275	kynurenic acid metabolic process	1	0.6	"GO:1901564, GO:0046483, GO:0006725, GO:0032787, GO:1901360"	"organonitrogen compound metabolic process, heterocycle metabolic process, cellular aromatic compound metabolic process, monocarboxylic acid metabolic process, organic cyclic compound metabolic process"
11	GO:0070229	negative regulation of lymphocyte apoptotic process	1	0.6	"GO:0070228, GO:0070227, GO:2000107"	"regulation of lymphocyte apoptotic process, lymphocyte apoptotic process, negative regulation of leukocyte apoptotic process"
9	GO:0072330	monocarboxylic acid biosynthetic process	1	0.6	"GO:0046394, GO:0032787"	"carboxylic acid biosynthetic process, monocarboxylic acid metabolic process"
7	GO:0043623	cellular protein complex assembly	1	0.6	"GO:0006461, GO:0034622"	"protein complex assembly, cellular macromolecular complex assembly"
7	GO:0022618	ribonucleoprotein complex assembly	1	0.6	"GO:0022613, GO:0071826, GO:0034622"	"ribonucleoprotein complex biogenesis, ribonucleoprotein complex subunit organization, cellular macromolecular complex assembly"
8	GO:0043648	dicarboxylic acid metabolic process	1	0.6	GO:0019752	carboxylic acid metabolic process
7	GO:0043434	response to peptide hormone stimulus	1	0.6	"GO:0009725, GO:1901652"	"response to hormone stimulus, response to peptide"
10	GO:0046006	regulation of activated T cell proliferation	1	0.6	"GO:0050798, GO:0042129"	"activated T cell proliferation, regulation of T cell proliferation"
5	GO:0032613	interleukin-10 production	1	0.6	GO:0001816	cytokine production
8	GO:0006458	'de novo' protein folding	1	0.6	GO:0006457	protein folding
7	GO:0006027	glycosaminoglycan catabolic process	1	0.6	"GO:0006026, GO:0030203"	"aminoglycan catabolic process, glycosaminoglycan metabolic process"
6	GO:0002532	production of molecular mediator involved in inflammatory response	1	0.6	"GO:0006954, GO:0044707"	"inflammatory response, single-multicellular organism process"
6	GO:0052805	imidazole-containing compound catabolic process	1	0.6	"GO:0019439, GO:0046700, GO:1901361, GO:0044270, GO:0052803, GO:1901565"	"aromatic compound catabolic process, heterocycle catabolic process, organic cyclic compound catabolic process, cellular nitrogen compound catabolic process, imidazole-containing compound metabolic process, organonitrogen compound catabolic process"
9	GO:0019432	triglyceride biosynthetic process	1	0.6	"GO:0006641, GO:0046463"	"triglyceride metabolic process, acylglycerol biosynthetic process"
7	GO:0000270	peptidoglycan metabolic process	1	0.6	GO:0030203	glycosaminoglycan metabolic process
10	GO:0070231	T cell apoptotic process	1	0.6	GO:0070227	lymphocyte apoptotic process
9	GO:0006114	glycerol biosynthetic process	1	0.6	"GO:0019401, GO:0006071"	"alditol biosynthetic process, glycerol metabolic process"
4	GO:0019222	regulation of metabolic process	4	0.6	"GO:0050789, GO:0008152"	"regulation of biological process, metabolic process"
6	GO:0046907	intracellular transport	1	0.6	"GO:0051649, GO:0006810"	"establishment of localization in cell, transport"
8	GO:0071383	cellular response to steroid hormone stimulus	1	0.6	"GO:0071396, GO:0048545, GO:0032870, GO:0071407"	"cellular response to lipid, response to steroid hormone stimulus, cellular response to hormone stimulus, cellular response to organic cyclic compound"
6	GO:0043331	response to dsRNA	1	0.6	"GO:0014070, GO:1901698"	"response to organic cyclic compound, response to nitrogen compound"
10	GO:0006547	histidine metabolic process	1	0.6	"GO:0052803, GO:1901605"	"imidazole-containing compound metabolic process, alpha-amino acid metabolic process"
11	GO:0070232	regulation of T cell apoptotic process	1	0.6	"GO:0070228, GO:0070231"	"regulation of lymphocyte apoptotic process, T cell apoptotic process"
11	GO:0006566	threonine metabolic process	1	0.6	GO:0009066	aspartate family amino acid metabolic process
8	GO:0006413	translational initiation	1	0.6	"GO:0006412, GO:0044237"	"translation, cellular metabolic process"
9	GO:0006090	pyruvate metabolic process	1	0.6	GO:0032787	monocarboxylic acid metabolic process
11	GO:0006569	tryptophan catabolic process	1	0.6	"GO:0006568, GO:0046218, GO:0009074, GO:1901606"	"tryptophan metabolic process, indolalkylamine catabolic process, aromatic amino acid family catabolic process, alpha-amino acid catabolic process"
6	GO:0044036	cell wall macromolecule metabolic process	1	0.6	"GO:0071554, GO:0044260"	"cell wall organization or biogenesis, cellular macromolecule metabolic process"
6	GO:0001819	positive regulation of cytokine production	1	0.6	"GO:0001817, GO:0051240, GO:0001816"	"regulation of cytokine production, positive regulation of multicellular organismal process, cytokine production"
11	GO:0009070	serine family amino acid biosynthetic process	1	0.6	"GO:0009069, GO:1901607"	"serine family amino acid metabolic process, alpha-amino acid biosynthetic process"
5	GO:0007626	locomotory behavior	1	0.6	GO:0044708	single-organism behavior
8	GO:0002517	T cell tolerance induction	1	0.6	GO:0002507	tolerance induction
6	GO:0033500	carbohydrate homeostasis	1	0.6	GO:0048878	chemical homeostasis
4	GO:1901575	organic substance catabolic process	7	0.6	"GO:0071704, GO:0009056"	"organic substance metabolic process, catabolic process"
7	GO:0034220	ion transmembrane transport	1	0.6	"GO:0055085, GO:0006811"	"transmembrane transport, ion transport"
10	GO:0006865	amino acid transport	1	0.6	"GO:0046942, GO:0071705"	"carboxylic acid transport, nitrogen compound transport"
10	GO:0042130	negative regulation of T cell proliferation	1	0.6	"GO:0050868, GO:0042098, GO:0042129, GO:0050672"	"negative regulation of T cell activation, T cell proliferation, regulation of T cell proliferation, negative regulation of lymphocyte proliferation"
11	GO:0009169	purine ribonucleoside monophosphate catabolic process	1	0.6	"GO:0009158, GO:0009167, GO:0009128"	"ribonucleoside monophosphate catabolic process, purine ribonucleoside monophosphate metabolic process, purine nucleoside monophosphate catabolic process"
6	GO:0032655	regulation of interleukin-12 production	1	0.6	"GO:0001817, GO:0032615"	"regulation of cytokine production, interleukin-12 production"
7	GO:0022904	respiratory electron transport chain	1	0.6	"GO:0022900, GO:0045333"	"electron transport chain, cellular respiration"
6	GO:0050778	positive regulation of immune response	1	0.6	"GO:0048584, GO:0002684, GO:0050776, GO:0006955"	"positive regulation of response to stimulus, positive regulation of immune system process, regulation of immune response, immune response"
6	GO:0002544	chronic inflammatory response	1	0.6	GO:0006954	inflammatory response
6	GO:0002237	response to molecule of bacterial origin	1	0.6	"GO:0009617, GO:0010033, GO:0009607"	"response to bacterium, response to organic substance, response to biotic stimulus"
9	GO:0032392	DNA geometric change	1	0.6	GO:0071103	DNA conformation change
10	GO:0070189	kynurenine metabolic process	1	0.6	"GO:0006575, GO:1901605, GO:0042180, GO:0042537"	"cellular modified amino acid metabolic process, alpha-amino acid metabolic process, cellular ketone metabolic process, benzene-containing compound metabolic process"
7	GO:0006119	oxidative phosphorylation	1	0.6	"GO:0016310, GO:0006091"	"phosphorylation, generation of precursor metabolites and energy"
7	GO:0043068	positive regulation of programmed cell death	1	0.6	"GO:0010942, GO:0012501, GO:0043067"	"positive regulation of cell death, programmed cell death, regulation of programmed cell death"
9	GO:0002664	regulation of T cell tolerance induction	1	0.6	"GO:0002643, GO:0002517"	"regulation of tolerance induction, T cell tolerance induction"
4	GO:0007049	cell cycle	1	0.6	GO:0044763	single-organism cellular process
8	GO:0006417	regulation of translation	1	0.6	"GO:0006412, GO:2000112, GO:0032268, GO:0010608"	"translation, regulation of cellular macromolecule biosynthetic process, regulation of cellular protein metabolic process, posttranscriptional regulation of gene expression"
8	GO:0009755	hormone-mediated signaling pathway	1	0.6	"GO:0032870, GO:0007165"	"cellular response to hormone stimulus, signal transduction"
8	GO:0050729	positive regulation of inflammatory response	1	0.6	"GO:0006954, GO:0050727, GO:0032103, GO:0031349"	"inflammatory response, regulation of inflammatory response, positive regulation of response to external stimulus, positive regulation of defense response"
6	GO:0032653	regulation of interleukin-10 production	1	0.6	"GO:0032613, GO:0001817"	"interleukin-10 production, regulation of cytokine production"
11	GO:0006563	L-serine metabolic process	1	0.6	GO:0009069	serine family amino acid metabolic process
12	GO:0000398	"mRNA splicing, via spliceosome"	1	0.6	"GO:0000377, GO:0006397"	"RNA splicing, via transesterification reactions with bulged adenosine as nucleophile, mRNA processing"
8	GO:0019319	hexose biosynthetic process	1	0.6	"GO:0046364, GO:0019318"	"monosaccharide biosynthetic process, hexose metabolic process"
6	GO:1901071	glucosamine-containing compound metabolic process	1	0.6	GO:0006040	amino sugar metabolic process
6	GO:0002828	regulation of type 2 immune response	1	0.6	"GO:0050776, GO:0042092"	"regulation of immune response, type 2 immune response"
6	GO:0034613	cellular protein localization	1	0.6	"GO:0008104, GO:0070727"	"protein localization, cellular macromolecule localization"
11	GO:0009068	aspartate family amino acid catabolic process	1	0.6	"GO:0009066, GO:1901606"	"aspartate family amino acid metabolic process, alpha-amino acid catabolic process"
11	GO:0046034	ATP metabolic process	1	0.6	"GO:0046128, GO:0009150, GO:0009205, GO:0009167"	"purine ribonucleoside metabolic process, purine ribonucleotide metabolic process, purine ribonucleoside triphosphate metabolic process, purine ribonucleoside monophosphate metabolic process"
6	GO:0001818	negative regulation of cytokine production	1	0.6	"GO:0001817, GO:0051241, GO:0001816"	"regulation of cytokine production, negative regulation of multicellular organismal process, cytokine production"
8	GO:0002676	regulation of chronic inflammatory response	1	0.6	"GO:0050727, GO:0002544"	"regulation of inflammatory response, chronic inflammatory response"
9	GO:0006473	protein acetylation	1	0.6	GO:0043543	protein acylation
4	GO:0042092	type 2 immune response	1	0.6	GO:0006955	immune response
9	GO:0002645	positive regulation of tolerance induction	1	0.6	"GO:0002643, GO:0002684, GO:0002507"	"regulation of tolerance induction, positive regulation of immune system process, tolerance induction"
5	GO:0014070	response to organic cyclic compound	2	0.58	GO:0010033	response to organic substance
5	GO:0033554	cellular response to stress	2	0.58	"GO:0006950, GO:0051716"	"response to stress, cellular response to stimulus"
5	GO:0048584	positive regulation of response to stimulus	1	0.58	"GO:0050896, GO:0048583, GO:0048518"	"response to stimulus, regulation of response to stimulus, positive regulation of biological process"
5	GO:0009725	response to hormone stimulus	2	0.58	"GO:0010033, GO:0009719"	"response to organic substance, response to endogenous stimulus"
3	GO:0042221	response to chemical stimulus	4	0.55	GO:0050896	response to stimulus
4	GO:0051239	regulation of multicellular organismal process	1	0.56	GO:0050789	regulation of biological process
3	GO:0033036	macromolecule localization	3	0.56	GO:0051179	localization
5	GO:0051171	regulation of nitrogen compound metabolic process	4	0.52	"GO:0019222, GO:0006807"	"regulation of metabolic process, nitrogen compound metabolic process"
5	GO:0044271	cellular nitrogen compound biosynthetic process	4	0.52	"GO:0034641, GO:0044249"	"cellular nitrogen compound metabolic process, cellular biosynthetic process"
2	GO:0051704	multi-organism process	2	0.49	GO:0008150	biological_process
3	GO:0009607	response to biotic stimulus	2	0.49	GO:0050896	response to stimulus
4	GO:1901698	response to nitrogen compound	2	0.49	GO:0042221	response to chemical stimulus
8	GO:0046394	carboxylic acid biosynthetic process	2	0.49	"GO:0019752, GO:0016053"	"carboxylic acid metabolic process, organic acid biosynthetic process"
8	GO:0009164	nucleoside catabolic process	3	0.48	"GO:1901136, GO:0009116, GO:1901658, GO:0034655, GO:1901565"	"carbohydrate derivative catabolic process, nucleoside metabolic process, glycosyl compound catabolic process, nucleobase-containing compound catabolic process, organonitrogen compound catabolic process"
4	GO:0002682	regulation of immune system process	1	0.48	"GO:0050789, GO:0002376"	"regulation of biological process, immune system process"
8	GO:0042278	purine nucleoside metabolic process	3	0.48	"GO:0009116, GO:0072521"	"nucleoside metabolic process, purine-containing compound metabolic process"
8	GO:0046395	carboxylic acid catabolic process	3	0.48	"GO:0019752, GO:0016054"	"carboxylic acid metabolic process, organic acid catabolic process"
8	GO:0009119	ribonucleoside metabolic process	3	0.48	GO:0009116	nucleoside metabolic process
2	GO:0002376	immune system process	1	0.46	GO:0008150	biological_process
5	GO:0006082	organic acid metabolic process	5	0.43	"GO:0071704, GO:0044237, GO:0044281"	"organic substance metabolic process, cellular metabolic process, small molecule metabolic process"
4	GO:0006952	defense response	1	0.43	GO:0006950	response to stress
6	GO:0043067	regulation of programmed cell death	1	0.44	"GO:0010941, GO:0012501"	"regulation of cell death, programmed cell death"
5	GO:0065003	macromolecular complex assembly	2	0.43	"GO:0022607, GO:0043933"	"cellular component assembly, macromolecular complex subunit organization"
2	GO:0071840	cellular component organization or biogenesis	3	0.42	GO:0008150	biological_process
4	GO:0009611	response to wounding	1	0.43	GO:0006950	response to stress
5	GO:0012501	programmed cell death	1	0.41	GO:0008219	cell death
8	GO:1901292	nucleoside phosphate catabolic process	3	0.39	"GO:0034655, GO:0006753, GO:0046434"	"nucleobase-containing compound catabolic process, nucleoside phosphate metabolic process, organophosphate catabolic process"
8	GO:0009117	nucleotide metabolic process	3	0.39	GO:0006753	nucleoside phosphate metabolic process
5	GO:0072521	purine-containing compound metabolic process	3	0.39	"GO:0034641, GO:1901564, GO:0046483, GO:0006725, GO:1901360"	"cellular nitrogen compound metabolic process, organonitrogen compound metabolic process, heterocycle metabolic process, cellular aromatic compound metabolic process, organic cyclic compound metabolic process"
6	GO:0019693	ribose phosphate metabolic process	3	0.39	"GO:1901135, GO:0006796, GO:0019637"	"carbohydrate derivative metabolic process, phosphate-containing compound metabolic process, organophosphate metabolic process"
8	GO:0009141	nucleoside triphosphate metabolic process	3	0.39	GO:0006753	nucleoside phosphate metabolic process
10	GO:0070228	regulation of lymphocyte apoptotic process	1	0.36	"GO:2000106, GO:0070227"	"regulation of leukocyte apoptotic process, lymphocyte apoptotic process"
8	GO:0006641	triglyceride metabolic process	1	0.36	GO:0006639	acylglycerol metabolic process
6	GO:0006461	protein complex assembly	1	0.36	"GO:0070271, GO:0065003, GO:0071822"	"protein complex biogenesis, macromolecular complex assembly, protein complex subunit organization"
7	GO:0071396	cellular response to lipid	1	0.36	"GO:0071310, GO:0033993"	"cellular response to organic substance, response to lipid"
9	GO:0070227	lymphocyte apoptotic process	1	0.36	GO:0071887	leukocyte apoptotic process
7	GO:0071407	cellular response to organic cyclic compound	1	0.36	"GO:0071310, GO:0014070"	"cellular response to organic substance, response to organic cyclic compound"
7	GO:0010608	posttranscriptional regulation of gene expression	1	0.36	GO:0010468	regulation of gene expression
5	GO:0051241	negative regulation of multicellular organismal process	1	0.36	"GO:0044707, GO:0051239, GO:0048519"	"single-multicellular organism process, regulation of multicellular organismal process, negative regulation of biological process"
7	GO:0002507	tolerance induction	1	0.36	"GO:0002376, GO:0002520"	"immune system process, immune system development"
10	GO:0009066	aspartate family amino acid metabolic process	1	0.36	GO:1901605	alpha-amino acid metabolic process
4	GO:0006091	generation of precursor metabolites and energy	1	0.36	GO:0044237	cellular metabolic process
5	GO:0050776	regulation of immune response	1	0.36	"GO:0002682, GO:0048583, GO:0006955"	"regulation of immune system process, regulation of response to stimulus, immune response"
9	GO:0046218	indolalkylamine catabolic process	1	0.36	"GO:0042436, GO:0042402, GO:0006586"	"indole-containing compound catabolic process, cellular biogenic amine catabolic process, indolalkylamine metabolic process"
7	GO:0019318	hexose metabolic process	1	0.36	GO:0005996	monosaccharide metabolic process
11	GO:0000377	"RNA splicing, via transesterification reactions with bulged adenosine as nucleophile"	1	0.36	GO:0000375	"RNA splicing, via transesterification reactions"
5	GO:0051649	establishment of localization in cell	1	0.36	"GO:0051641, GO:0051234"	"cellular localization, establishment of localization"
5	GO:0071826	ribonucleoprotein complex subunit organization	1	0.36	GO:0043933	macromolecular complex subunit organization
7	GO:0031349	positive regulation of defense response	1	0.36	"GO:0006952, GO:0048584, GO:0031347"	"defense response, positive regulation of response to stimulus, regulation of defense response"
10	GO:0009128	purine nucleoside monophosphate catabolic process	1	0.36	"GO:0009125, GO:0009126"	"nucleoside monophosphate catabolic process, purine nucleoside monophosphate metabolic process"
5	GO:0006796	phosphate-containing compound metabolic process	4	0.36	GO:0006793	phosphorus metabolic process
10	GO:0009069	serine family amino acid metabolic process	1	0.36	GO:1901605	alpha-amino acid metabolic process
6	GO:0006026	aminoglycan catabolic process	1	0.36	"GO:0009057, GO:1901136, GO:0006022, GO:1901565"	"macromolecule catabolic process, carbohydrate derivative catabolic process, aminoglycan metabolic process, organonitrogen compound catabolic process"
5	GO:0022900	electron transport chain	1	0.36	"GO:0055114, GO:0006091"	"oxidation-reduction process, generation of precursor metabolites and energy"
4	GO:0022613	ribonucleoprotein complex biogenesis	1	0.36	GO:0044085	cellular component biogenesis
7	GO:0032870	cellular response to hormone stimulus	1	0.36	"GO:0071310, GO:0009725, GO:0071495"	"cellular response to organic substance, response to hormone stimulus, cellular response to endogenous stimulus"
6	GO:0016310	phosphorylation	1	0.36	GO:0006796	phosphate-containing compound metabolic process
6	GO:0030203	glycosaminoglycan metabolic process	1	0.36	GO:0006022	aminoglycan metabolic process
6	GO:0045333	cellular respiration	1	0.36	GO:0015980	energy derivation by oxidation of organic compounds
4	GO:0071554	cell wall organization or biogenesis	1	0.36	"GO:0044763, GO:0071840"	"single-organism cellular process, cellular component organization or biogenesis"
4	GO:0044708	single-organism behavior	1	0.36	GO:0007610	behavior
7	GO:0032268	regulation of cellular protein metabolic process	1	0.36	"GO:0051246, GO:0044267, GO:0031323"	"regulation of protein metabolic process, cellular protein metabolic process, regulation of cellular metabolic process"
8	GO:0019401	alditol biosynthetic process	1	0.36	"GO:0034637, GO:0019400, GO:0046173"	"cellular carbohydrate biosynthetic process, alditol metabolic process, polyol biosynthetic process"
7	GO:0046364	monosaccharide biosynthetic process	1	0.36	"GO:0016051, GO:0005996"	"carbohydrate biosynthetic process, monosaccharide metabolic process"
7	GO:0050727	regulation of inflammatory response	1	0.36	"GO:0006954, GO:0032101, GO:0031347"	"inflammatory response, regulation of response to external stimulus, regulation of defense response"
8	GO:0006071	glycerol metabolic process	1	0.36	GO:0019400	alditol metabolic process
9	GO:0046942	carboxylic acid transport	1	0.36	"GO:0015711, GO:0015849"	"organic anion transport, organic acid transport"
10	GO:1901607	alpha-amino acid biosynthetic process	1	0.36	"GO:0008652, GO:1901605"	"cellular amino acid biosynthetic process, alpha-amino acid metabolic process"
5	GO:0051240	positive regulation of multicellular organismal process	1	0.36	"GO:0051239, GO:0044707, GO:0048518"	"regulation of multicellular organismal process, single-multicellular organism process, positive regulation of biological process"
8	GO:0071103	DNA conformation change	1	0.36	GO:0006259	DNA metabolic process
8	GO:0043543	protein acylation	1	0.36	GO:0006464	cellular protein modification process
9	GO:0050868	negative regulation of T cell activation	1	0.36	"GO:0051250, GO:0050863, GO:0042110"	"negative regulation of lymphocyte activation, regulation of T cell activation, T cell activation"
5	GO:0048878	chemical homeostasis	1	0.36	GO:0042592	homeostatic process
10	GO:0006568	tryptophan metabolic process	1	0.36	"GO:0009072, GO:0006586, GO:1901605"	"aromatic amino acid family metabolic process, indolalkylamine metabolic process, alpha-amino acid metabolic process"
5	GO:0071705	nitrogen compound transport	1	0.36	GO:0006810	transport
6	GO:0010942	positive regulation of cell death	1	0.36	"GO:0010941, GO:0048522, GO:0008219"	"regulation of cell death, positive regulation of cellular process, cell death"
6	GO:0048545	response to steroid hormone stimulus	1	0.36	"GO:0033993, GO:0014070, GO:0009725"	"response to lipid, response to organic cyclic compound, response to hormone stimulus"
5	GO:0006040	amino sugar metabolic process	1	0.36	GO:1901135	carbohydrate derivative metabolic process
6	GO:0032103	positive regulation of response to external stimulus	1	0.36	"GO:0048584, GO:0032101, GO:0009605"	"positive regulation of response to stimulus, regulation of response to external stimulus, response to external stimulus"
6	GO:1901652	response to peptide	1	0.36	"GO:1901700, GO:0010243"	"response to oxygen-containing compound, response to organonitrogen compound"
9	GO:0042129	regulation of T cell proliferation	1	0.36	"GO:0042098, GO:0050670, GO:0050863"	"T cell proliferation, regulation of lymphocyte proliferation, regulation of T cell activation"
8	GO:0046463	acylglycerol biosynthetic process	1	0.36	"GO:0046460, GO:0045017, GO:0006639"	"neutral lipid biosynthetic process, glycerolipid biosynthetic process, acylglycerol metabolic process"
9	GO:0050672	negative regulation of lymphocyte proliferation	1	0.36	"GO:0051250, GO:0032945, GO:0050670, GO:0046651"	"negative regulation of lymphocyte activation, negative regulation of mononuclear cell proliferation, regulation of lymphocyte proliferation, lymphocyte proliferation"
5	GO:0052803	imidazole-containing compound metabolic process	1	0.36	"GO:0034641, GO:1901564, GO:0046483, GO:0006725, GO:1901360"	"cellular nitrogen compound metabolic process, organonitrogen compound metabolic process, heterocycle metabolic process, cellular aromatic compound metabolic process, organic cyclic compound metabolic process"
9	GO:0050798	activated T cell proliferation	1	0.36	GO:0042098	T cell proliferation
5	GO:0042537	benzene-containing compound metabolic process	1	0.36	"GO:0006725, GO:1901360"	"cellular aromatic compound metabolic process, organic cyclic compound metabolic process"
8	GO:0002643	regulation of tolerance induction	1	0.36	"GO:0002507, GO:0002682, GO:2000026"	"tolerance induction, regulation of immune system process, regulation of multicellular organismal development"
10	GO:0009167	purine ribonucleoside monophosphate metabolic process	1	0.36	"GO:0009161, GO:0009126"	"ribonucleoside monophosphate metabolic process, purine nucleoside monophosphate metabolic process"
7	GO:0006412	translation	1	0.36	"GO:0044267, GO:0010467, GO:0034645"	"cellular protein metabolic process, gene expression, cellular macromolecule biosynthetic process"
9	GO:0006397	mRNA processing	1	0.36	"GO:0006396, GO:0016071"	"RNA processing, mRNA metabolic process"
5	GO:0042180	cellular ketone metabolic process	1	0.36	"GO:0071704, GO:0044237, GO:0044281"	"organic substance metabolic process, cellular metabolic process, small molecule metabolic process"
5	GO:0070727	cellular macromolecule localization	1	0.36	"GO:0033036, GO:0051641"	"macromolecule localization, cellular localization"
10	GO:0009158	ribonucleoside monophosphate catabolic process	1	0.36	"GO:0009125, GO:0009161"	"nucleoside monophosphate catabolic process, ribonucleoside monophosphate metabolic process"
10	GO:0009074	aromatic amino acid family catabolic process	1	0.36	"GO:0009072, GO:0019439, GO:1901361, GO:0009063"	"aromatic amino acid family metabolic process, aromatic compound catabolic process, organic cyclic compound catabolic process, cellular amino acid catabolic process"
9	GO:0006575	cellular modified amino acid metabolic process	1	0.36	GO:0006520	cellular amino acid metabolic process
5	GO:0032615	interleukin-12 production	1	0.36	GO:0001816	cytokine production
10	GO:2000107	negative regulation of leukocyte apoptotic process	1	0.36	"GO:2000106, GO:0071887, GO:0043066"	"regulation of leukocyte apoptotic process, leukocyte apoptotic process, negative regulation of apoptotic process"
5	GO:0009617	response to bacterium	1	0.36	GO:0051707	response to other organism
6	GO:0016051	carbohydrate biosynthetic process	1	0.35	"GO:1901576, GO:0044723"	"organic substance biosynthetic process, single-organism carbohydrate metabolic process"
4	GO:0044281	small molecule metabolic process	8	0.34	GO:0044710	single-organism metabolic process
4	GO:0043933	macromolecular complex subunit organization	2	0.35	GO:0016043	cellular component organization
4	GO:0048583	regulation of response to stimulus	1	0.35	"GO:0050896, GO:0050789"	"response to stimulus, regulation of biological process"
3	GO:0009719	response to endogenous stimulus	2	0.35	GO:0050896	response to stimulus
3	GO:0044085	cellular component biogenesis	2	0.35	GO:0071840	cellular component organization or biogenesis
4	GO:0048519	negative regulation of biological process	1	0.29	"GO:0008150, GO:0050789"	"biological_process, regulation of biological process"
5	GO:1901658	glycosyl compound catabolic process	3	0.29	"GO:1901575, GO:1901657"	"organic substance catabolic process, glycosyl compound metabolic process"
6	GO:0016053	organic acid biosynthetic process	2	0.29	"GO:0044283, GO:1901576, GO:0006082, GO:0044249"	"small molecule biosynthetic process, organic substance biosynthetic process, organic acid metabolic process, cellular biosynthetic process"
7	GO:0009116	nucleoside metabolic process	3	0.29	"GO:1901135, GO:1901564, GO:0055086, GO:1901657"	"carbohydrate derivative metabolic process, organonitrogen compound metabolic process, nucleobase-containing small molecule metabolic process, glycosyl compound metabolic process"
6	GO:0016054	organic acid catabolic process	3	0.29	"GO:0044282, GO:0044248, GO:0006082, GO:1901575"	"small molecule catabolic process, cellular catabolic process, organic acid metabolic process, organic substance catabolic process"
5	GO:0010941	regulation of cell death	1	0.26	"GO:0008219, GO:0050794"	"cell death, regulation of cellular process"
5	GO:0044283	small molecule biosynthetic process	3	0.25	"GO:0044711, GO:0044281"	"single-organism biosynthetic process, small molecule metabolic process"
4	GO:0022607	cellular component assembly	2	0.26	"GO:0044085, GO:0016043"	"cellular component biogenesis, cellular component organization"
4	GO:0008219	cell death	1	0.24	"GO:0016265, GO:0044763"	"death, single-organism cellular process"
6	GO:0046434	organophosphate catabolic process	3	0.23	"GO:1901575, GO:0019637"	"organic substance catabolic process, organophosphate metabolic process"
6	GO:0034655	nucleobase-containing compound catabolic process	3	0.23	"GO:0019439, GO:0046700, GO:1901361, GO:0044270, GO:0006139"	"aromatic compound catabolic process, heterocycle catabolic process, organic cyclic compound catabolic process, cellular nitrogen compound catabolic process, nucleobase-containing compound metabolic process"
7	GO:0006753	nucleoside phosphate metabolic process	3	0.23	"GO:0006796, GO:0055086, GO:0019637"	"phosphate-containing compound metabolic process, nucleobase-containing small molecule metabolic process, organophosphate metabolic process"
6	GO:0005996	monosaccharide metabolic process	1	0.22	GO:0044723	single-organism carbohydrate metabolic process
8	GO:0015711	organic anion transport	1	0.22	"GO:0006820, GO:0071702"	"anion transport, organic substance transport"
5	GO:0009057	macromolecule catabolic process	1	0.22	"GO:0043170, GO:1901575"	"macromolecule metabolic process, organic substance catabolic process"
9	GO:0008652	cellular amino acid biosynthetic process	1	0.22	"GO:1901566, GO:0046394, GO:0006520"	"organonitrogen compound biosynthetic process, carboxylic acid biosynthetic process, cellular amino acid metabolic process"
7	GO:0045017	glycerolipid biosynthetic process	1	0.22	"GO:0008610, GO:0046486, GO:0044249"	"lipid biosynthetic process, glycerolipid metabolic process, cellular biosynthetic process"
4	GO:0051641	cellular localization	1	0.22	"GO:0044763, GO:0051179"	"single-organism cellular process, localization"
7	GO:0006639	acylglycerol metabolic process	1	0.22	"GO:0006638, GO:0046486"	"neutral lipid metabolic process, glycerolipid metabolic process"
6	GO:0051246	regulation of protein metabolic process	1	0.22	"GO:0080090, GO:0019538, GO:0060255"	"regulation of primary metabolic process, protein metabolic process, regulation of macromolecule metabolic process"
5	GO:2000026	regulation of multicellular organismal development	1	0.22	"GO:0007275, GO:0051239, GO:0050793"	"multicellular organismal development, regulation of multicellular organismal process, regulation of developmental process"
7	GO:0046173	polyol biosynthetic process	1	0.22	"GO:0046165, GO:0019751"	"alcohol biosynthetic process, polyol metabolic process"
3	GO:0006955	immune response	1	0.22	"GO:0002376, GO:0050896"	"immune system process, response to stimulus"
8	GO:0042402	cellular biogenic amine catabolic process	1	0.22	"GO:0006576, GO:0009310"	"cellular biogenic amine metabolic process, amine catabolic process"
6	GO:0002520	immune system development	1	0.22	"GO:0002376, GO:0048731"	"immune system process, system development"
9	GO:2000106	regulation of leukocyte apoptotic process	1	0.22	"GO:0071887, GO:0042981"	"leukocyte apoptotic process, regulation of apoptotic process"
4	GO:0070271	protein complex biogenesis	1	0.22	GO:0044085	cellular component biogenesis
5	GO:0015980	energy derivation by oxidation of organic compounds	1	0.22	"GO:0055114, GO:0006091"	"oxidation-reduction process, generation of precursor metabolites and energy"
9	GO:0009072	aromatic amino acid family metabolic process	1	0.22	"GO:0006520, GO:0006725, GO:1901360"	"cellular amino acid metabolic process, cellular aromatic compound metabolic process, organic cyclic compound metabolic process"
5	GO:0010243	response to organonitrogen compound	1	0.22	"GO:1901698, GO:0010033, GO:0009719"	"response to nitrogen compound, response to organic substance, response to endogenous stimulus"
4	GO:0042592	homeostatic process	1	0.22	GO:0065008	regulation of biological quality
3	GO:0016043	cellular component organization	2	0.21	GO:0071840	cellular component organization or biogenesis
8	GO:0050863	regulation of T cell activation	1	0.22	"GO:0042110, GO:0051249"	"T cell activation, regulation of lymphocyte activation"
8	GO:0050670	regulation of lymphocyte proliferation	1	0.22	"GO:0032944, GO:0046651, GO:0051249"	"regulation of mononuclear cell proliferation, lymphocyte proliferation, regulation of lymphocyte activation"
8	GO:0032945	negative regulation of mononuclear cell proliferation	1	0.22	"GO:0032944, GO:0032943, GO:0070664"	"regulation of mononuclear cell proliferation, mononuclear cell proliferation, negative regulation of leukocyte proliferation"
8	GO:0006586	indolalkylamine metabolic process	1	0.22	"GO:0006576, GO:0042430"	"cellular biogenic amine metabolic process, indole-containing compound metabolic process"
4	GO:0006793	phosphorus metabolic process	4	0.21	GO:0044237	cellular metabolic process
5	GO:0071822	protein complex subunit organization	1	0.22	GO:0043933	macromolecular complex subunit organization
6	GO:0031347	regulation of defense response	1	0.22	"GO:0006952, GO:0080134"	"defense response, regulation of response to stress"
5	GO:0032101	regulation of response to external stimulus	1	0.22	"GO:0048583, GO:0009605"	"regulation of response to stimulus, response to external stimulus"
9	GO:0009161	ribonucleoside monophosphate metabolic process	1	0.22	GO:0009123	nucleoside monophosphate metabolic process
7	GO:0046460	neutral lipid biosynthetic process	1	0.22	"GO:0008610, GO:0006638, GO:0044249"	"lipid biosynthetic process, neutral lipid metabolic process, cellular biosynthetic process"
9	GO:0009126	purine nucleoside monophosphate metabolic process	1	0.22	GO:0009123	nucleoside monophosphate metabolic process
7	GO:0034637	cellular carbohydrate biosynthetic process	1	0.22	"GO:0016051, GO:0044262, GO:0044249"	"carbohydrate biosynthetic process, cellular carbohydrate metabolic process, cellular biosynthetic process"
5	GO:0044723	single-organism carbohydrate metabolic process	1	0.21	GO:0005975	carbohydrate metabolic process
7	GO:0019400	alditol metabolic process	1	0.22	"GO:0044262, GO:0019751"	"cellular carbohydrate metabolic process, polyol metabolic process"
6	GO:0042436	indole-containing compound catabolic process	1	0.22	"GO:0019439, GO:0046700, GO:1901361, GO:0044270, GO:1901565, GO:0042430"	"aromatic compound catabolic process, heterocycle catabolic process, organic cyclic compound catabolic process, cellular nitrogen compound catabolic process, organonitrogen compound catabolic process, indole-containing compound metabolic process"
4	GO:0071495	cellular response to endogenous stimulus	1	0.22	GO:0009719	response to endogenous stimulus
5	GO:0048522	positive regulation of cellular process	1	0.22	"GO:0050794, GO:0009987, GO:0048518"	"regulation of cellular process, cellular process, positive regulation of biological process"
6	GO:0071310	cellular response to organic substance	1	0.22	"GO:0070887, GO:0010033"	"cellular response to chemical stimulus, response to organic substance"
7	GO:0006464	cellular protein modification process	1	0.22	"GO:0044267, GO:0036211"	"cellular protein metabolic process, protein modification process"
8	GO:0016071	mRNA metabolic process	1	0.22	GO:0016070	RNA metabolic process
8	GO:0051250	negative regulation of lymphocyte activation	1	0.22	"GO:0046649, GO:0002695, GO:0051249"	"lymphocyte activation, negative regulation of leukocyte activation, regulation of lymphocyte activation"
8	GO:0071887	leukocyte apoptotic process	1	0.22	GO:0097285	cell-type specific apoptotic process
8	GO:0042098	T cell proliferation	1	0.22	"GO:0042110, GO:0046651"	"T cell activation, lymphocyte proliferation"
8	GO:0043066	negative regulation of apoptotic process	1	0.22	"GO:0006915, GO:0043069, GO:0042981"	"apoptotic process, negative regulation of programmed cell death, regulation of apoptotic process"
9	GO:0009125	nucleoside monophosphate catabolic process	1	0.22	"GO:1901292, GO:0009123"	"nucleoside phosphate catabolic process, nucleoside monophosphate metabolic process"
3	GO:0007610	behavior	1	0.22	GO:0050896	response to stimulus
6	GO:0015849	organic acid transport	1	0.22	"GO:0044765, GO:0071702"	"single-organism transport, organic substance transport"
10	GO:0000375	"RNA splicing, via transesterification reactions"	1	0.22	GO:0008380	RNA splicing
5	GO:0044282	small molecule catabolic process	3	0.17	"GO:0044712, GO:0044281"	"single-organism catabolic process, small molecule metabolic process"
4	GO:1901657	glycosyl compound metabolic process	3	0.17	"GO:0071704, GO:0044710"	"organic substance metabolic process, single-organism metabolic process"
4	GO:0044711	single-organism biosynthetic process	3	0.15	"GO:0009058, GO:0044710"	"biosynthetic process, single-organism metabolic process"
5	GO:0019637	organophosphate metabolic process	3	0.14	"GO:0071704, GO:0006793"	"organic substance metabolic process, phosphorus metabolic process"
6	GO:0055086	nucleobase-containing small molecule metabolic process	3	0.14	"GO:0044281, GO:0006139"	"small molecule metabolic process, nucleobase-containing compound metabolic process"
3	GO:0016265	death	1	0.15	GO:0044699	single-organism process
7	GO:0070664	negative regulation of leukocyte proliferation	1	0.13	"GO:0008285, GO:0070663, GO:0070661"	"negative regulation of cell proliferation, regulation of leukocyte proliferation, leukocyte proliferation"
5	GO:0008610	lipid biosynthetic process	1	0.13	"GO:1901576, GO:0006629"	"organic substance biosynthetic process, lipid metabolic process"
6	GO:0046486	glycerolipid metabolic process	1	0.13	GO:0044255	cellular lipid metabolic process
7	GO:0043069	negative regulation of programmed cell death	1	0.13	"GO:0012501, GO:0043067, GO:0060548"	"programmed cell death, regulation of programmed cell death, negative regulation of cell death"
7	GO:0046651	lymphocyte proliferation	1	0.13	"GO:0046649, GO:0032943"	"lymphocyte activation, mononuclear cell proliferation"
7	GO:0032944	regulation of mononuclear cell proliferation	1	0.13	"GO:0032943, GO:0070663"	"mononuclear cell proliferation, regulation of leukocyte proliferation"
6	GO:0019751	polyol metabolic process	1	0.13	GO:0006066	alcohol metabolic process
6	GO:0036211	protein modification process	1	0.13	"GO:0019538, GO:0043412"	"protein metabolic process, macromolecule modification"
9	GO:0008380	RNA splicing	1	0.13	GO:0006396	RNA processing
7	GO:0051249	regulation of lymphocyte activation	1	0.13	"GO:0046649, GO:0002694"	"lymphocyte activation, regulation of leukocyte activation"
7	GO:0002695	negative regulation of leukocyte activation	1	0.13	"GO:0002683, GO:0002694, GO:0045321, GO:0050866"	"negative regulation of immune system process, regulation of leukocyte activation, leukocyte activation, negative regulation of cell activation"
4	GO:0050793	regulation of developmental process	1	0.13	"GO:0032502, GO:0050789"	"developmental process, regulation of biological process"
7	GO:0006820	anion transport	1	0.13	GO:0006811	ion transport
8	GO:0009123	nucleoside monophosphate metabolic process	1	0.13	GO:0006753	nucleoside phosphate metabolic process
3	GO:0009605	response to external stimulus	1	0.13	GO:0050896	response to stimulus
6	GO:0046165	alcohol biosynthetic process	1	0.13	"GO:0044283, GO:1901617, GO:0006066"	"small molecule biosynthetic process, organic hydroxy compound biosynthetic process, alcohol metabolic process"
5	GO:0080134	regulation of response to stress	1	0.13	"GO:0006950, GO:0048583"	"response to stress, regulation of response to stimulus"
4	GO:0005975	carbohydrate metabolic process	1	0.12	"GO:0071704, GO:0044238"	"organic substance metabolic process, primary metabolic process"
7	GO:0097285	cell-type specific apoptotic process	1	0.13	GO:0006915	apoptotic process
7	GO:0006576	cellular biogenic amine metabolic process	1	0.13	GO:0044106	cellular amine metabolic process
6	GO:0009310	amine catabolic process	1	0.13	"GO:0009308, GO:1901565"	"amine metabolic process, organonitrogen compound catabolic process"
6	GO:0006638	neutral lipid metabolic process	1	0.13	GO:0044255	cellular lipid metabolic process
3	GO:0065008	regulation of biological quality	1	0.13	GO:0065007	biological regulation
7	GO:0042110	T cell activation	1	0.13	GO:0046649	lymphocyte activation
5	GO:0042430	indole-containing compound metabolic process	1	0.13	"GO:0034641, GO:1901564, GO:0046483, GO:0006725, GO:1901360"	"cellular nitrogen compound metabolic process, organonitrogen compound metabolic process, heterocycle metabolic process, cellular aromatic compound metabolic process, organic cyclic compound metabolic process"
5	GO:0044262	cellular carbohydrate metabolic process	1	0.13	"GO:0044237, GO:0005975"	"cellular metabolic process, carbohydrate metabolic process"
5	GO:0070887	cellular response to chemical stimulus	1	0.13	"GO:0051716, GO:0042221"	"cellular response to stimulus, response to chemical stimulus"
5	GO:0048731	system development	1	0.13	"GO:0048856, GO:0007275"	"anatomical structure development, multicellular organismal development"
4	GO:0044712	single-organism catabolic process	3	0.1	"GO:0044710, GO:0009056"	"single-organism metabolic process, catabolic process"
5	GO:0048523	negative regulation of cellular process	1	0.09	"GO:0050794, GO:0048519, GO:0009987"	"regulation of cellular process, negative regulation of biological process, cellular process"
5	GO:0006066	alcohol metabolic process	1	0.08	"GO:1901615, GO:0044281"	"organic hydroxy compound metabolic process, small molecule metabolic process"
5	GO:1901617	organic hydroxy compound biosynthetic process	1	0.08	"GO:1901576, GO:1901615"	"organic substance biosynthetic process, organic hydroxy compound metabolic process"
6	GO:0070663	regulation of leukocyte proliferation	1	0.08	"GO:0042127, GO:0070661"	"regulation of cell proliferation, leukocyte proliferation"
6	GO:0044106	cellular amine metabolic process	1	0.08	"GO:0034641, GO:0009308"	"cellular nitrogen compound metabolic process, amine metabolic process"
5	GO:0032943	mononuclear cell proliferation	1	0.08	GO:0070661	leukocyte proliferation
6	GO:0006811	ion transport	1	0.08	GO:0044765	single-organism transport
8	GO:0006396	RNA processing	1	0.08	"GO:0010467, GO:0016070"	"gene expression, RNA metabolic process"
5	GO:0044255	cellular lipid metabolic process	1	0.08	"GO:0006629, GO:0044237"	"lipid metabolic process, cellular metabolic process"
6	GO:0050866	negative regulation of cell activation	1	0.08	"GO:0050865, GO:0048523, GO:0001775"	"regulation of cell activation, negative regulation of cellular process, cell activation"
5	GO:0002683	negative regulation of immune system process	1	0.08	"GO:0002682, GO:0048519, GO:0002376"	"regulation of immune system process, negative regulation of biological process, immune system process"
6	GO:0008285	negative regulation of cell proliferation	1	0.08	"GO:0008283, GO:0042127, GO:0048523"	"cell proliferation, regulation of cell proliferation, negative regulation of cellular process"
6	GO:0060548	negative regulation of cell death	1	0.08	"GO:0010941, GO:0008219, GO:0048523"	"regulation of cell death, cell death, negative regulation of cellular process"
6	GO:0046649	lymphocyte activation	1	0.08	GO:0045321	leukocyte activation
6	GO:0002694	regulation of leukocyte activation	1	0.08	"GO:0050865, GO:0002682, GO:0045321"	"regulation of cell activation, regulation of immune system process, leukocyte activation"
5	GO:0043412	macromolecule modification	1	0.08	GO:0043170	macromolecule metabolic process
3	GO:0048856	anatomical structure development	1	0.08	GO:0032502	developmental process
4	GO:1901615	organic hydroxy compound metabolic process	1	0.05	GO:0071704	organic substance metabolic process
4	GO:0006629	lipid metabolic process	1	0.05	"GO:0071704, GO:0044710, GO:0044238"	"organic substance metabolic process, single-organism metabolic process, primary metabolic process"
5	GO:0042127	regulation of cell proliferation	1	0.05	"GO:0050794, GO:0008283"	"regulation of cellular process, cell proliferation"
4	GO:0070661	leukocyte proliferation	1	0.05	GO:0008283	cell proliferation
5	GO:0045321	leukocyte activation	1	0.05	"GO:0002376, GO:0001775"	"immune system process, cell activation"
5	GO:0050865	regulation of cell activation	1	0.05	"GO:0001775, GO:0050794"	"cell activation, regulation of cellular process"
5	GO:0009308	amine metabolic process	1	0.05	GO:1901564	organonitrogen compound metabolic process
4	GO:0001775	cell activation	1	0.03	GO:0044763	single-organism cellular process
3	GO:0008283	cell proliferation	1	0.03	GO:0044699	single-organism process
						
UP Regulation: Molecular Function						
LevelGO	Term(Acc)	Term(Name)	#Seq	Score	Parents(Acc)	Parents(Name)
2	GO:0005488	binding	39	15.77	GO:0003674	molecular_function
5	GO:0020037	heme binding	11	11	GO:0046906	tetrapyrrole binding
3	GO:0005515	protein binding	11	10.28	GO:0005488	binding
4	GO:0016705	"oxidoreductase activity, acting on paired donors, with incorporation or reduction of molecular oxygen"	11	10.2	GO:0016491	oxidoreductase activity
3	GO:1901363	heterocyclic compound binding	27	9.26	GO:0005488	binding
3	GO:0097159	organic cyclic compound binding	27	9.26	GO:0005488	binding
7	GO:0005506	iron ion binding	9	9	GO:0046914	transition metal ion binding
5	GO:0046872	metal ion binding	16	8.28	GO:0043169	cation binding
2	GO:0003824	catalytic activity	28	7.83	GO:0003674	molecular_function
6	GO:0046914	transition metal ion binding	13	7.8	GO:0046872	metal ion binding
3	GO:0043167	ion binding	28	7.44	GO:0005488	binding
3	GO:0016491	oxidoreductase activity	15	7.04	GO:0003824	catalytic activity
6	GO:0032550	purine ribonucleoside binding	10	6.6	"GO:0001883, GO:0032549"	"purine nucleoside binding, ribonucleoside binding"
4	GO:0046906	tetrapyrrole binding	11	6.6	"GO:0097159, GO:1901363"	"organic cyclic compound binding, heterocyclic compound binding"
5	GO:0035639	purine ribonucleoside triphosphate binding	10	6	"GO:1901265, GO:0043168"	"nucleoside phosphate binding, anion binding"
9	GO:0005525	GTP binding	6	6	"GO:0035639, GO:0032550, GO:0032561"	"purine ribonucleoside triphosphate binding, purine ribonucleoside binding, guanyl ribonucleotide binding"
4	GO:0043168	anion binding	12	5.76	GO:0043167	ion binding
4	GO:0003676	nucleic acid binding	7	5.01	"GO:0097159, GO:1901363"	"organic cyclic compound binding, heterocyclic compound binding"
4	GO:0043169	cation binding	16	4.97	GO:0043167	ion binding
8	GO:0032561	guanyl ribonucleotide binding	6	4.2	"GO:0019001, GO:0032555"	"guanyl nucleotide binding, purine ribonucleotide binding"
5	GO:0003677	DNA binding	5	4.2	GO:0003676	nucleic acid binding
9	GO:0005524	ATP binding	4	4	"GO:0035639, GO:0032550, GO:0032559"	"purine ribonucleoside triphosphate binding, purine ribonucleoside binding, adenyl ribonucleotide binding"
5	GO:0032549	ribonucleoside binding	10	3.96	GO:0001882	nucleoside binding
7	GO:0032555	purine ribonucleotide binding	10	3.96	"GO:0017076, GO:0032553"	"purine nucleotide binding, ribonucleotide binding"
5	GO:0001883	purine nucleoside binding	10	3.96	GO:0001882	nucleoside binding
4	GO:1901265	nucleoside phosphate binding	10	3.68	"GO:0097159, GO:1901363"	"organic cyclic compound binding, heterocyclic compound binding"
7	GO:0019001	guanyl nucleotide binding	6	2.52	GO:0017076	purine nucleotide binding
8	GO:0032559	adenyl ribonucleotide binding	4	2.4	"GO:0032555, GO:0030554"	"purine ribonucleotide binding, adenyl nucleotide binding"
6	GO:0032553	ribonucleotide binding	10	2.38	"GO:0000166, GO:0097367"	"nucleotide binding, carbohydrate derivative binding"
4	GO:0001882	nucleoside binding	10	2.38	"GO:0097159, GO:0036094, GO:1901363, GO:0097367"	"organic cyclic compound binding, small molecule binding, heterocyclic compound binding, carbohydrate derivative binding"
6	GO:0017076	purine nucleotide binding	10	2.38	GO:0000166	nucleotide binding
3	GO:0003700	sequence-specific DNA binding transcription factor activity	3	2.22	GO:0001071	nucleic acid binding transcription factor activity
7	GO:0017111	nucleoside-triphosphatase activity	3	2.14	GO:0016462	pyrophosphatase activity
3	GO:0097367	carbohydrate derivative binding	11	2.03	GO:0005488	binding
7	GO:0008270	zinc ion binding	2	2	GO:0046914	transition metal ion binding
6	GO:0004867	serine-type endopeptidase inhibitor activity	2	2	GO:0004866	endopeptidase inhibitor activity
6	GO:0043565	sequence-specific DNA binding	2	2	GO:0003677	DNA binding
3	GO:0036094	small molecule binding	11	2	GO:0005488	binding
2	GO:0005198	structural molecule activity	2	1.6	GO:0003674	molecular_function
5	GO:0031406	carboxylic acid binding	2	1.6	"GO:0043168, GO:0043177"	"anion binding, organic acid binding"
5	GO:0016702	"oxidoreductase activity, acting on single donors with incorporation of molecular oxygen, incorporation of two atoms of oxygen"	2	1.6	"GO:0051213, GO:0016701"	"dioxygenase activity, oxidoreductase activity, acting on single donors with incorporation of molecular oxygen"
8	GO:0004386	helicase activity	1	1.56	GO:0017111	nucleoside-triphosphatase activity
7	GO:0030554	adenyl nucleotide binding	4	1.44	GO:0017076	purine nucleotide binding
5	GO:0000166	nucleotide binding	10	1.43	"GO:1901265, GO:0036094"	"nucleoside phosphate binding, small molecule binding"
8	GO:0016887	ATPase activity	2	1.36	GO:0017111	nucleoside-triphosphatase activity
2	GO:0001071	nucleic acid binding transcription factor activity	3	1.33	GO:0003674	molecular_function
6	GO:0016462	pyrophosphatase activity	3	1.28	GO:0016818	"hydrolase activity, acting on acid anhydrides, in phosphorus-containing anhydrides"
5	GO:0016841	ammonia-lyase activity	2	1.2	GO:0016840	carbon-nitrogen lyase activity
5	GO:0004866	endopeptidase inhibitor activity	2	1.2	"GO:0061135, GO:0030414"	"endopeptidase regulator activity, peptidase inhibitor activity"
2	GO:0005215	transporter activity	3	1.04	GO:0003674	molecular_function
9	GO:0003724	RNA helicase activity	1	1	GO:0004386	helicase activity
7	GO:0030145	manganese ion binding	1	1	GO:0046914	transition metal ion binding
6	GO:0004833	"tryptophan 2,3-dioxygenase activity"	1	1	GO:0016702	"oxidoreductase activity, acting on single donors with incorporation of molecular oxygen, incorporation of two atoms of oxygen"
5	GO:0016301	kinase activity	1	1	GO:0016772	"transferase activity, transferring phosphorus-containing groups"
6	GO:0004397	histidine ammonia-lyase activity	1	1	GO:0016841	ammonia-lyase activity
6	GO:0003796	lysozyme activity	1	1	GO:0004553	"hydrolase activity, hydrolyzing O-glycosyl compounds"
6	GO:0004794	L-threonine ammonia-lyase activity	1	1	GO:0016841	ammonia-lyase activity
9	GO:0033677	DNA/RNA helicase activity	1	1	GO:0004386	helicase activity
5	GO:0003707	steroid hormone receptor activity	1	1	GO:0038023	signaling receptor activity
7	GO:0003887	DNA-directed DNA polymerase activity	1	1	GO:0034061	DNA polymerase activity
5	GO:0051920	peroxiredoxin activity	1	1	GO:0016705	"oxidoreductase activity, acting on paired donors, with incorporation or reduction of molecular oxygen"
10	GO:0008026	ATP-dependent helicase activity	1	1	"GO:0042623, GO:0070035"	"ATPase activity, coupled, purine NTP-dependent helicase activity"
4	GO:0030742	GTP-dependent protein binding	1	1	GO:0005515	protein binding
4	GO:0003712	transcription cofactor activity	1	1	GO:0000989	transcription factor binding transcription factor activity
8	GO:0008143	poly(A) RNA binding	1	1	"GO:0070717, GO:0003729"	"poly-purine tract binding, mRNA binding"
7	GO:0008137	NADH dehydrogenase (ubiquinone) activity	1	1	GO:0050136	NADH dehydrogenase (quinone) activity
6	GO:0016597	amino acid binding	1	1	GO:0031406	carboxylic acid binding
11	GO:0005415	nucleoside:sodium symporter activity	1	1	"GO:0015370, GO:0005337"	"solute:sodium symporter activity, nucleoside transmembrane transporter activity"
6	GO:0033743	peptide-methionine (R)-S-oxide reductase activity	1	1	GO:0016671	"oxidoreductase activity, acting on a sulfur group of donors, disulfide as acceptor"
5	GO:0003913	DNA photolyase activity	1	1	GO:0016830	carbon-carbon lyase activity
3	GO:0016853	isomerase activity	1	1	GO:0003824	catalytic activity
6	GO:0004527	exonuclease activity	1	1	GO:0004518	nuclease activity
4	GO:0008061	chitin binding	1	1	GO:0097367	carbohydrate derivative binding
5	GO:0030170	pyridoxal phosphate binding	1	1	"GO:0043168, GO:0048037"	"anion binding, cofactor binding"
4	GO:0051082	unfolded protein binding	1	1	GO:0005515	protein binding
6	GO:0000287	magnesium ion binding	1	1	GO:0046872	metal ion binding
9	GO:0015171	amino acid transmembrane transporter activity	1	1	GO:0046943	carboxylic acid transmembrane transporter activity
7	GO:0004613	phosphoenolpyruvate carboxykinase (GTP) activity	1	1	GO:0004611	phosphoenolpyruvate carboxykinase activity
3	GO:0019239	deaminase activity	1	1	GO:0003824	catalytic activity
8	GO:0080115	myosin XI tail binding	1	1	GO:0032029	myosin tail binding
6	GO:0004648	O-phospho-L-serine:2-oxoglutarate aminotransferase activity	1	1	GO:0008483	transaminase activity
6	GO:0003725	double-stranded RNA binding	1	1	GO:0003723	RNA binding
9	GO:0019003	GDP binding	1	1	"GO:0043168, GO:0032550, GO:0032561"	"anion binding, purine ribonucleoside binding, guanyl ribonucleotide binding"
3	GO:0003682	chromatin binding	1	1	GO:0005488	binding
8	GO:0003924	GTPase activity	1	1	GO:0017111	nucleoside-triphosphatase activity
7	GO:0005507	copper ion binding	1	1	GO:0046914	transition metal ion binding
3	GO:0005200	structural constituent of cytoskeleton	1	1	GO:0005198	structural molecule activity
5	GO:0016715	"oxidoreductase activity, acting on paired donors, with incorporation or reduction of molecular oxygen, reduced ascorbate as one donor, and incorporation of one atom of oxygen"	1	1	"GO:0004497, GO:0016705"	"monooxygenase activity, oxidoreductase activity, acting on paired donors, with incorporation or reduction of molecular oxygen"
6	GO:0004887	thyroid hormone receptor activity	1	1	GO:0004879	ligand-activated sequence-specific DNA binding RNA polymerase II transcription factor activity
4	GO:0038023	signaling receptor activity	1	0.96	"GO:0004871, GO:0004872"	"signal transducer activity, receptor activity"
4	GO:0051213	dioxygenase activity	2	0.96	GO:0016491	oxidoreductase activity
4	GO:0016701	"oxidoreductase activity, acting on single donors with incorporation of molecular oxygen"	2	0.96	GO:0016491	oxidoreductase activity
4	GO:0043177	organic acid binding	2	0.96	GO:0036094	small molecule binding
3	GO:0016829	lyase activity	4	0.92	GO:0003824	catalytic activity
4	GO:0016772	"transferase activity, transferring phosphorus-containing groups"	2	0.82	GO:0016740	transferase activity
4	GO:0016830	carbon-carbon lyase activity	2	0.82	GO:0016829	lyase activity
5	GO:0003723	RNA binding	1	0.82	GO:0003676	nucleic acid binding
5	GO:0016818	"hydrolase activity, acting on acid anhydrides, in phosphorus-containing anhydrides"	3	0.77	GO:0016817	"hydrolase activity, acting on acid anhydrides"
4	GO:0061135	endopeptidase regulator activity	2	0.72	GO:0061134	peptidase regulator activity
4	GO:0016840	carbon-nitrogen lyase activity	2	0.72	GO:0016829	lyase activity
4	GO:0030414	peptidase inhibitor activity	2	0.72	"GO:0004857, GO:0061134"	"enzyme inhibitor activity, peptidase regulator activity"
3	GO:0016740	transferase activity	3	0.71	GO:0003824	catalytic activity
3	GO:0016787	hydrolase activity	4	0.71	GO:0003824	catalytic activity
3	GO:0048037	cofactor binding	1	0.6	GO:0005488	binding
5	GO:0004879	ligand-activated sequence-specific DNA binding RNA polymerase II transcription factor activity	1	0.6	"GO:0038023, GO:0000981"	"signaling receptor activity, sequence-specific DNA binding RNA polymerase II transcription factor activity"
5	GO:0004553	"hydrolase activity, hydrolyzing O-glycosyl compounds"	1	0.6	GO:0016798	"hydrolase activity, acting on glycosyl bonds"
3	GO:0000989	transcription factor binding transcription factor activity	1	0.6	GO:0000988	protein binding transcription factor activity
6	GO:0005337	nucleoside transmembrane transporter activity	1	0.6	"GO:0015932, GO:1901505"	"nucleobase-containing compound transmembrane transporter activity, carbohydrate derivative transporter activity"
9	GO:0070035	purine NTP-dependent helicase activity	1	0.6	GO:0004386	helicase activity
4	GO:0004497	monooxygenase activity	1	0.6	GO:0016491	oxidoreductase activity
7	GO:0070717	poly-purine tract binding	1	0.6	GO:0003727	single-stranded RNA binding
5	GO:0008483	transaminase activity	1	0.6	GO:0016769	"transferase activity, transferring nitrogenous groups"
10	GO:0015370	solute:sodium symporter activity	1	0.6	"GO:0015081, GO:0015294"	"sodium ion transmembrane transporter activity, solute:cation symporter activity"
8	GO:0046943	carboxylic acid transmembrane transporter activity	1	0.6	"GO:0008514, GO:0005342"	"organic anion transmembrane transporter activity, organic acid transmembrane transporter activity"
5	GO:0016671	"oxidoreductase activity, acting on a sulfur group of donors, disulfide as acceptor"	1	0.6	GO:0016667	"oxidoreductase activity, acting on a sulfur group of donors"
6	GO:0034061	DNA polymerase activity	1	0.6	GO:0016779	nucleotidyltransferase activity
5	GO:0004518	nuclease activity	1	0.6	GO:0016788	"hydrolase activity, acting on ester bonds"
9	GO:0042623	"ATPase activity, coupled"	1	0.6	GO:0016887	ATPase activity
6	GO:0004611	phosphoenolpyruvate carboxykinase activity	1	0.6	GO:0016831	carboxy-lyase activity
6	GO:0050136	NADH dehydrogenase (quinone) activity	1	0.6	"GO:0016655, GO:0003954"	"oxidoreductase activity, acting on NAD(P)H, quinone or similar compound as acceptor, NADH dehydrogenase activity"
6	GO:0003729	mRNA binding	1	0.6	GO:0003723	RNA binding
7	GO:0032029	myosin tail binding	1	0.6	GO:0032036	myosin heavy chain binding
3	GO:0004871	signal transducer activity	1	0.58	GO:0060089	molecular transducer activity
2	GO:0004872	receptor activity	1	0.58	GO:0003674	molecular_function
4	GO:0016817	"hydrolase activity, acting on acid anhydrides"	3	0.46	GO:0016787	hydrolase activity
3	GO:0061134	peptidase regulator activity	2	0.43	GO:0030234	enzyme regulator activity
3	GO:0004857	enzyme inhibitor activity	2	0.43	GO:0030234	enzyme regulator activity
5	GO:0016779	nucleotidyltransferase activity	1	0.36	GO:0016772	"transferase activity, transferring phosphorus-containing groups"
3	GO:1901505	carbohydrate derivative transporter activity	1	0.36	GO:0005215	transporter activity
5	GO:0016655	"oxidoreductase activity, acting on NAD(P)H, quinone or similar compound as acceptor"	1	0.36	GO:0016651	"oxidoreductase activity, acting on NAD(P)H"
9	GO:0015081	sodium ion transmembrane transporter activity	1	0.36	"GO:0015077, GO:0046873"	"monovalent inorganic cation transmembrane transporter activity, metal ion transmembrane transporter activity"
4	GO:0016667	"oxidoreductase activity, acting on a sulfur group of donors"	1	0.36	GO:0016491	oxidoreductase activity
4	GO:0000981	sequence-specific DNA binding RNA polymerase II transcription factor activity	1	0.36	GO:0003700	sequence-specific DNA binding transcription factor activity
4	GO:0016798	"hydrolase activity, acting on glycosyl bonds"	1	0.36	GO:0016787	hydrolase activity
4	GO:0016769	"transferase activity, transferring nitrogenous groups"	1	0.36	GO:0016740	transferase activity
6	GO:0003727	single-stranded RNA binding	1	0.36	GO:0003723	RNA binding
6	GO:0032036	myosin heavy chain binding	1	0.36	GO:0017022	myosin binding
2	GO:0000988	protein binding transcription factor activity	1	0.36	GO:0003674	molecular_function
5	GO:0005342	organic acid transmembrane transporter activity	1	0.36	GO:0022891	substrate-specific transmembrane transporter activity
7	GO:0015294	solute:cation symporter activity	1	0.36	"GO:0008324, GO:0015293"	"cation transmembrane transporter activity, symporter activity"
5	GO:0003954	NADH dehydrogenase activity	1	0.36	GO:0016651	"oxidoreductase activity, acting on NAD(P)H"
4	GO:0016788	"hydrolase activity, acting on ester bonds"	1	0.36	GO:0016787	hydrolase activity
5	GO:0016831	carboxy-lyase activity	1	0.36	GO:0016830	carbon-carbon lyase activity
5	GO:0015932	nucleobase-containing compound transmembrane transporter activity	1	0.36	GO:0022891	substrate-specific transmembrane transporter activity
7	GO:0008514	organic anion transmembrane transporter activity	1	0.36	GO:0008509	anion transmembrane transporter activity
2	GO:0060089	molecular transducer activity	1	0.35	GO:0003674	molecular_function
2	GO:0030234	enzyme regulator activity	2	0.26	GO:0003674	molecular_function
4	GO:0016651	"oxidoreductase activity, acting on NAD(P)H"	1	0.22	GO:0016491	oxidoreductase activity
6	GO:0015293	symporter activity	1	0.22	GO:0015291	secondary active transmembrane transporter activity
8	GO:0046873	metal ion transmembrane transporter activity	1	0.22	GO:0022890	inorganic cation transmembrane transporter activity
5	GO:0017022	myosin binding	1	0.22	GO:0008092	cytoskeletal protein binding
6	GO:0008509	anion transmembrane transporter activity	1	0.22	GO:0015075	ion transmembrane transporter activity
8	GO:0015077	monovalent inorganic cation transmembrane transporter activity	1	0.22	GO:0022890	inorganic cation transmembrane transporter activity
5	GO:0015075	ion transmembrane transporter activity	2	0.18	GO:0022891	substrate-specific transmembrane transporter activity
4	GO:0008092	cytoskeletal protein binding	1	0.13	GO:0005515	protein binding
7	GO:0022890	inorganic cation transmembrane transporter activity	1	0.13	GO:0008324	cation transmembrane transporter activity
5	GO:0015291	secondary active transmembrane transporter activity	1	0.13	GO:0022804	active transmembrane transporter activity
4	GO:0022891	substrate-specific transmembrane transporter activity	2	0.11	"GO:0022857, GO:0022892"	"transmembrane transporter activity, substrate-specific transporter activity"
4	GO:0022804	active transmembrane transporter activity	1	0.08	GO:0022857	transmembrane transporter activity
6	GO:0008324	cation transmembrane transporter activity	1	0.08	GO:0015075	ion transmembrane transporter activity
3	GO:0022857	transmembrane transporter activity	2	0.06	GO:0005215	transporter activity
3	GO:0022892	substrate-specific transporter activity	2	0.06	GO:0005215	transporter activity
						
UP Regulation: Cellular Components						
LevelGO	Term(Acc)	Term(Name)	#Seq	Score	Parents(Acc)	
8	GO:0005634	nucleus	5	4.26	GO:0043231	
4	GO:0005622	intracellular	12	4.07	GO:0044464	
2	GO:0016020	membrane	5	3.96	GO:0005575	
3	GO:0044464	cell part	12	3.87	"GO:0005623, GO:0005575"	
5	GO:0044424	intracellular part	10	3.45	"GO:0044464, GO:0005622"	
7	GO:0043231	intracellular membrane-bounded organelle	6	3.16	"GO:0043229, GO:0043227"	
6	GO:0043229	intracellular organelle	8	2.88	"GO:0043226, GO:0044424"	
7	GO:0044444	cytoplasmic part	5	2.76	"GO:0005737, GO:0044424"	
6	GO:0005737	cytoplasm	6	2.66	GO:0044424	
2	GO:0005623	cell	12	2.32	GO:0005575	
7	GO:0043232	intracellular non-membrane-bounded organelle	3	2.14	"GO:0043229, GO:0043228"	
3	GO:0043227	membrane-bounded organelle	6	1.89	GO:0043226	
3	GO:0043234	protein complex	3	1.8	GO:0032991	
2	GO:0043226	organelle	8	1.73	GO:0005575	
2	GO:0032991	macromolecular complex	3	1.3	GO:0005575	
3	GO:0043228	non-membrane-bounded organelle	3	1.28	GO:0043226	
11	GO:0005730	nucleolus	1	1	"GO:0031981, GO:0044428, GO:0043232"	
8	GO:0032421	stereocilium bundle	1	1	GO:0043232	
10	GO:0030485	smooth muscle contractile fiber	1	1	"GO:0043292, GO:0044449"	
6	GO:0072669	tRNA-splicing ligase complex	1	1	"GO:0044424, GO:0043234"	
5	GO:0005886	plasma membrane	1	1	"GO:0016020, GO:0044464, GO:0071944"	
8	GO:0030117	membrane coat	1	1	"GO:0044444, GO:0044425, GO:0048475, GO:0043234"	
9	GO:0010494	cytoplasmic stress granule	1	1	"GO:0044444, GO:0035770"	
14	GO:0071920	cleavage body	1	1	GO:0016604	
2	GO:0005576	extracellular region	1	1	GO:0005575	
8	GO:0005829	cytosol	1	1	GO:0044444	
8	GO:0005739	mitochondrion	1	1	"GO:0044444, GO:0043231"	
10	GO:0005874	microtubule	1	1	"GO:0015630, GO:0043234, GO:0044430"	
10	GO:0031981	nuclear lumen	1	0.73	"GO:0070013, GO:0044428"	
3	GO:0044422	organelle part	3	0.73	"GO:0043226, GO:0005575"	
7	GO:0044446	intracellular organelle part	2	0.62	"GO:0043229, GO:0044424, GO:0044422"	
3	GO:0048475	coated membrane	1	0.6	GO:0016020	
9	GO:0044449	contractile fiber part	1	0.6	"GO:0044444, GO:0043292, GO:0044422"	
13	GO:0016604	nuclear body	1	0.6	GO:0044451	
9	GO:0044430	cytoskeletal part	1	0.6	"GO:0044446, GO:0005856"	
8	GO:0035770	ribonucleoprotein granule	1	0.6	"GO:0030529, GO:0043232"	
8	GO:0043292	contractile fiber	1	0.6	"GO:0044444, GO:0043232"	
3	GO:0044425	membrane part	1	0.6	"GO:0016020, GO:0005575"	
9	GO:0015630	microtubule cytoskeleton	1	0.6	GO:0005856	
4	GO:0071944	cell periphery	1	0.6	GO:0044464	
8	GO:0070013	intracellular organelle lumen	1	0.44	"GO:0044446, GO:0043233"	
9	GO:0044428	nuclear part	1	0.44	"GO:0044446, GO:0005634"	
12	GO:0044451	nucleoplasm part	1	0.36	"GO:0005654, GO:0044428"	
8	GO:0005856	cytoskeleton	1	0.36	GO:0043232	
6	GO:0030529	ribonucleoprotein complex	1	0.36	"GO:0032991, GO:0044424"	
4	GO:0043233	organelle lumen	1	0.26	"GO:0031974, GO:0044422"	
11	GO:0005654	nucleoplasm	1	0.22	"GO:0031981, GO:0044428"	
2	GO:0031974	membrane-enclosed lumen	1	0.16	GO:0005575	
