# Supplementary material for: Altered Gene Expression in the Schistosome-Transmitting Snail Biomphalaria glabrata following Exposure to Niclosamide, the Active Ingredient in the Widely Used Molluscicide Bayluscide
Source: PLoS Negl Trop Dis. 2015 Oct 9;9(10):e0004131. doi: 10.1371/journal.pntd.0004131 (PMC4599737; doi:10.1371/journal.pntd.0004131)
Supplement: S4 Table — (XLS) [file pntd.0004131.s004.xls]

Down Regulation: Biological Process						
LevelGO	Term(Acc)	Term(Name)	#Seq	Score	Parents(Acc)	Parents(Name)
2	GO:0008152	metabolic process	5	2.8	GO:0008150	biological_process
4	GO:0006810	transport	3	1.72	GO:0051234	establishment of localization
5	GO:0044765	single-organism transport	2	1.2	"GO:0044699, GO:0006810"	"single-organism process, transport"
3	GO:0051234	establishment of localization	3	1.03	"GO:0008150, GO:0051179"	"biological_process, localization"
7	GO:0006457	protein folding	1	1	GO:0044267	cellular protein metabolic process
6	GO:0006836	neurotransmitter transport	1	1	GO:0044765	single-organism transport
8	GO:0042178	xenobiotic catabolic process	1	1	"GO:0006805, GO:0044248"	"xenobiotic metabolic process, cellular catabolic process"
6	GO:0006811	ion transport	1	1	GO:0044765	single-organism transport
10	GO:0000413	protein peptidyl-prolyl isomerization	1	1	GO:0018208	peptidyl-proline modification
7	GO:0006030	chitin metabolic process	1	1	"GO:0006022, GO:1901071"	"aminoglycan metabolic process, glucosamine-containing compound metabolic process"
4	GO:0055114	oxidation-reduction process	1	1	GO:0044710	single-organism metabolic process
9	GO:0051289	protein homotetramerization	1	1	"GO:0051260, GO:0051262"	"protein homooligomerization, protein tetramerization"
2	GO:0044699	single-organism process	3	0.77	GO:0008150	biological_process
6	GO:0044267	cellular protein metabolic process	1	0.73	"GO:0019538, GO:0044260"	"protein metabolic process, cellular macromolecule metabolic process"
3	GO:0044237	cellular metabolic process	2	0.62	"GO:0008152, GO:0009987"	"metabolic process, cellular process"
2	GO:0051179	localization	3	0.62	GO:0008150	biological_process
4	GO:0043170	macromolecule metabolic process	2	0.62	GO:0071704	organic substance metabolic process
7	GO:0006805	xenobiotic metabolic process	1	0.6	"GO:0071466, GO:0044237"	"cellular response to xenobiotic stimulus, cellular metabolic process"
8	GO:0051262	protein tetramerization	1	0.6	GO:0051259	protein oligomerization
9	GO:0018208	peptidyl-proline modification	1	0.6	GO:0018193	peptidyl-amino acid modification
6	GO:1901071	glucosamine-containing compound metabolic process	1	0.6	GO:0006040	amino sugar metabolic process
8	GO:0051260	protein homooligomerization	1	0.6	GO:0051259	protein oligomerization
5	GO:0006022	aminoglycan metabolic process	1	0.6	"GO:1901135, GO:1901564, GO:0043170"	"carbohydrate derivative metabolic process, organonitrogen compound metabolic process, macromolecule metabolic process"
3	GO:0044710	single-organism metabolic process	1	0.6	GO:0008152	metabolic process
4	GO:0044248	cellular catabolic process	1	0.6	"GO:0044237, GO:0009056"	"cellular metabolic process, catabolic process"
5	GO:0044260	cellular macromolecule metabolic process	1	0.44	"GO:0044237, GO:0043170"	"cellular metabolic process, macromolecule metabolic process"
5	GO:0019538	protein metabolic process	1	0.44	"GO:0043170, GO:0044238"	"macromolecule metabolic process, primary metabolic process"
3	GO:0071704	organic substance metabolic process	2	0.37	GO:0008152	metabolic process
3	GO:0009056	catabolic process	1	0.36	GO:0008152	metabolic process
4	GO:1901135	carbohydrate derivative metabolic process	1	0.36	GO:0071704	organic substance metabolic process
4	GO:1901564	organonitrogen compound metabolic process	1	0.36	"GO:0071704, GO:0006807"	"organic substance metabolic process, nitrogen compound metabolic process"
6	GO:0071466	cellular response to xenobiotic stimulus	1	0.36	"GO:0070887, GO:0009410"	"cellular response to chemical stimulus, response to xenobiotic stimulus"
8	GO:0018193	peptidyl-amino acid modification	1	0.36	GO:0006464	cellular protein modification process
7	GO:0051259	protein oligomerization	1	0.36	GO:0006461	protein complex assembly
5	GO:0006040	amino sugar metabolic process	1	0.36	GO:1901135	carbohydrate derivative metabolic process
3	GO:0044238	primary metabolic process	1	0.26	GO:0008152	metabolic process
6	GO:0006461	protein complex assembly	1	0.22	"GO:0070271, GO:0065003, GO:0071822"	"protein complex biogenesis, macromolecular complex assembly, protein complex subunit organization"
5	GO:0070887	cellular response to chemical stimulus	1	0.22	"GO:0051716, GO:0042221"	"cellular response to stimulus, response to chemical stimulus"
7	GO:0006464	cellular protein modification process	1	0.22	"GO:0044267, GO:0036211"	"cellular protein metabolic process, protein modification process"
3	GO:0006807	nitrogen compound metabolic process	1	0.22	GO:0008152	metabolic process
4	GO:0009410	response to xenobiotic stimulus	1	0.22	GO:0042221	response to chemical stimulus
2	GO:0009987	cellular process	2	0.2	GO:0008150	biological_process
5	GO:0071822	protein complex subunit organization	1	0.13	GO:0043933	macromolecular complex subunit organization
4	GO:0051716	cellular response to stimulus	1	0.13	"GO:0050896, GO:0044763"	"response to stimulus, single-organism cellular process"
5	GO:0065003	macromolecular complex assembly	1	0.13	"GO:0022607, GO:0043933"	"cellular component assembly, macromolecular complex subunit organization"
6	GO:0036211	protein modification process	1	0.13	"GO:0019538, GO:0043412"	"protein metabolic process, macromolecule modification"
4	GO:0070271	protein complex biogenesis	1	0.13	GO:0044085	cellular component biogenesis
3	GO:0042221	response to chemical stimulus	1	0.13	GO:0050896	response to stimulus
3	GO:0044763	single-organism cellular process	1	0.08	"GO:0044699, GO:0009987"	"single-organism process, cellular process"
2	GO:0050896	response to stimulus	1	0.08	GO:0008150	biological_process
5	GO:0043412	macromolecule modification	1	0.08	GO:0043170	macromolecule metabolic process
4	GO:0022607	cellular component assembly	1	0.08	"GO:0044085, GO:0016043"	"cellular component biogenesis, cellular component organization"
3	GO:0044085	cellular component biogenesis	1	0.08	GO:0071840	cellular component organization or biogenesis
4	GO:0043933	macromolecular complex subunit organization	1	0.08	GO:0016043	cellular component organization
2	GO:0071840	cellular component organization or biogenesis	1	0.05	GO:0008150	biological_process
3	GO:0016043	cellular component organization	1	0.05	GO:0071840	cellular component organization or biogenesis
						
Down Regulation: Molecularl Function						
LevelGO	Term(Acc)	Term(Name)	#Seq	Score	Parents(Acc)	Parents(Name)
2	GO:0003824	catalytic activity	9	3.75	GO:0003674	molecular_function
2	GO:0005488	binding	7	3.22	GO:0003674	molecular_function
3	GO:0016491	oxidoreductase activity	3	2.22	GO:0003824	catalytic activity
3	GO:0016787	hydrolase activity	2	1.6	GO:0003824	catalytic activity
4	GO:0043168	anion binding	2	1.56	GO:0043167	ion binding
3	GO:0043167	ion binding	3	1.43	GO:0005488	binding
5	GO:0046872	metal ion binding	2	1.36	GO:0043169	cation binding
7	GO:0070404	NADH binding	1	1	"GO:0051287, GO:0043168"	"NAD binding, anion binding"
7	GO:0003730	mRNA 3'-UTR binding	1	1	GO:0003729	mRNA binding
11	GO:0005328	neurotransmitter:sodium symporter activity	1	1	"GO:0015370, GO:0005326"	"solute:sodium symporter activity, neurotransmitter transporter activity"
11	GO:0004970	ionotropic glutamate receptor activity	1	1	"GO:0008066, GO:0005230"	"glutamate receptor activity, extracellular ligand-gated ion channel activity"
7	GO:0008270	zinc ion binding	1	1	GO:0046914	transition metal ion binding
9	GO:0004797	thymidine kinase activity	1	1	GO:0019136	deoxynucleoside kinase activity
4	GO:0016798	"hydrolase activity, acting on glycosyl bonds"	1	1	GO:0016787	hydrolase activity
3	GO:0008289	lipid binding	1	1	GO:0005488	binding
4	GO:0008061	chitin binding	1	1	GO:0097367	carbohydrate derivative binding
5	GO:0008146	sulfotransferase activity	1	1	GO:0016782	"transferase activity, transferring sulfur-containing groups"
5	GO:0003755	peptidyl-prolyl cis-trans isomerase activity	1	1	GO:0016859	cis-trans isomerase activity
6	GO:0003960	NADPH:quinone reductase activity	1	1	GO:0016655	"oxidoreductase activity, acting on NAD(P)H, quinone or similar compound as acceptor"
9	GO:0005524	ATP binding	1	1	"GO:0035639, GO:0032550, GO:0032559"	"purine ribonucleoside triphosphate binding, purine ribonucleoside binding, adenyl ribonucleotide binding"
3	GO:0005515	protein binding	1	1	GO:0005488	binding
7	GO:0070402	NADPH binding	1	1	"GO:0050661, GO:0043168"	"NADP binding, anion binding"
5	GO:0000166	nucleotide binding	2	0.85	"GO:1901265, GO:0036094"	"nucleoside phosphate binding, small molecule binding"
4	GO:0043169	cation binding	2	0.82	GO:0043167	ion binding
4	GO:1901265	nucleoside phosphate binding	2	0.79	"GO:0097159, GO:1901363"	"organic cyclic compound binding, heterocyclic compound binding"
4	GO:0050662	coenzyme binding	1	0.72	GO:0048037	cofactor binding
3	GO:0097367	carbohydrate derivative binding	2	0.73	GO:0005488	binding
6	GO:0051287	NAD binding	1	0.6	"GO:0000166, GO:0050662"	"nucleotide binding, coenzyme binding"
6	GO:0032550	purine ribonucleoside binding	1	0.6	"GO:0001883, GO:0032549"	"purine nucleoside binding, ribonucleoside binding"
6	GO:0003729	mRNA binding	1	0.6	GO:0003723	RNA binding
10	GO:0005230	extracellular ligand-gated ion channel activity	1	0.6	GO:0015276	ligand-gated ion channel activity
6	GO:0046914	transition metal ion binding	1	0.6	GO:0046872	metal ion binding
6	GO:0008066	glutamate receptor activity	1	0.6	GO:0004888	transmembrane signaling receptor activity
3	GO:0097159	organic cyclic compound binding	2	0.6	GO:0005488	binding
3	GO:0005326	neurotransmitter transporter activity	1	0.6	GO:0005215	transporter activity
10	GO:0015370	solute:sodium symporter activity	1	0.6	"GO:0015081, GO:0015294"	"sodium ion transmembrane transporter activity, solute:cation symporter activity"
4	GO:0016859	cis-trans isomerase activity	1	0.6	GO:0016853	isomerase activity
5	GO:0035639	purine ribonucleoside triphosphate binding	1	0.6	"GO:1901265, GO:0043168"	"nucleoside phosphate binding, anion binding"
3	GO:1901363	heterocyclic compound binding	2	0.6	GO:0005488	binding
6	GO:0050661	NADP binding	1	0.6	"GO:0000166, GO:0050662"	"nucleotide binding, coenzyme binding"
5	GO:0016655	"oxidoreductase activity, acting on NAD(P)H, quinone or similar compound as acceptor"	1	0.6	GO:0016651	"oxidoreductase activity, acting on NAD(P)H"
8	GO:0032559	adenyl ribonucleotide binding	1	0.6	"GO:0032555, GO:0030554"	"purine ribonucleotide binding, adenyl nucleotide binding"
8	GO:0019136	deoxynucleoside kinase activity	1	0.6	GO:0019206	nucleoside kinase activity
4	GO:0016782	"transferase activity, transferring sulfur-containing groups"	1	0.6	GO:0016740	transferase activity
3	GO:0036094	small molecule binding	2	0.56	GO:0005488	binding
3	GO:0048037	cofactor binding	1	0.43	GO:0005488	binding
3	GO:0016740	transferase activity	2	0.41	GO:0003824	catalytic activity
5	GO:0003723	RNA binding	1	0.36	GO:0003676	nucleic acid binding
7	GO:0019206	nucleoside kinase activity	1	0.36	GO:0019205	nucleobase-containing compound kinase activity
7	GO:0030554	adenyl nucleotide binding	1	0.36	GO:0017076	purine nucleotide binding
5	GO:0004888	transmembrane signaling receptor activity	1	0.36	GO:0038023	signaling receptor activity
7	GO:0032555	purine ribonucleotide binding	1	0.36	"GO:0017076, GO:0032553"	"purine nucleotide binding, ribonucleotide binding"
9	GO:0015081	sodium ion transmembrane transporter activity	1	0.36	"GO:0015077, GO:0046873"	"monovalent inorganic cation transmembrane transporter activity, metal ion transmembrane transporter activity"
5	GO:0001883	purine nucleoside binding	1	0.36	GO:0001882	nucleoside binding
9	GO:0015276	ligand-gated ion channel activity	1	0.36	"GO:0022839, GO:0022834"	"ion gated channel activity, ligand-gated channel activity"
3	GO:0016853	isomerase activity	1	0.36	GO:0003824	catalytic activity
5	GO:0032549	ribonucleoside binding	1	0.36	GO:0001882	nucleoside binding
7	GO:0015294	solute:cation symporter activity	1	0.36	"GO:0008324, GO:0015293"	"cation transmembrane transporter activity, symporter activity"
4	GO:0016651	"oxidoreductase activity, acting on NAD(P)H"	1	0.36	GO:0016491	oxidoreductase activity
8	GO:0022839	ion gated channel activity	1	0.22	"GO:0005216, GO:0022836"	"ion channel activity, gated channel activity"
6	GO:0032553	ribonucleotide binding	1	0.22	"GO:0000166, GO:0097367"	"nucleotide binding, carbohydrate derivative binding"
7	GO:0022834	ligand-gated channel activity	1	0.22	GO:0022836	gated channel activity
4	GO:0003676	nucleic acid binding	1	0.22	"GO:0097159, GO:1901363"	"organic cyclic compound binding, heterocyclic compound binding"
6	GO:0015293	symporter activity	1	0.22	GO:0015291	secondary active transmembrane transporter activity
8	GO:0015077	monovalent inorganic cation transmembrane transporter activity	1	0.22	GO:0022890	inorganic cation transmembrane transporter activity
4	GO:0001882	nucleoside binding	1	0.22	"GO:0097159, GO:0036094, GO:1901363, GO:0097367"	"organic cyclic compound binding, small molecule binding, heterocyclic compound binding, carbohydrate derivative binding"
8	GO:0046873	metal ion transmembrane transporter activity	1	0.22	GO:0022890	inorganic cation transmembrane transporter activity
6	GO:0017076	purine nucleotide binding	1	0.22	GO:0000166	nucleotide binding
4	GO:0038023	signaling receptor activity	1	0.22	"GO:0004871, GO:0004872"	"signal transducer activity, receptor activity"
6	GO:0019205	nucleobase-containing compound kinase activity	1	0.22	GO:0016301	kinase activity
6	GO:0022836	gated channel activity	1	0.13	GO:0015267	channel activity
3	GO:0004871	signal transducer activity	1	0.13	GO:0060089	molecular transducer activity
2	GO:0004872	receptor activity	1	0.13	GO:0003674	molecular_function
5	GO:0015291	secondary active transmembrane transporter activity	1	0.13	GO:0022804	active transmembrane transporter activity
7	GO:0005216	ion channel activity	1	0.13	"GO:0022838, GO:0015075"	"substrate-specific channel activity, ion transmembrane transporter activity"
5	GO:0016301	kinase activity	1	0.13	GO:0016772	"transferase activity, transferring phosphorus-containing groups"
7	GO:0022890	inorganic cation transmembrane transporter activity	1	0.13	GO:0008324	cation transmembrane transporter activity
5	GO:0015075	ion transmembrane transporter activity	2	0.12	GO:0022891	substrate-specific transmembrane transporter activity
4	GO:0016772	"transferase activity, transferring phosphorus-containing groups"	1	0.08	GO:0016740	transferase activity
4	GO:0022804	active transmembrane transporter activity	1	0.08	GO:0022857	transmembrane transporter activity
2	GO:0060089	molecular transducer activity	1	0.08	GO:0003674	molecular_function
4	GO:0022891	substrate-specific transmembrane transporter activity	2	0.07	"GO:0022857, GO:0022892"	"transmembrane transporter activity, substrate-specific transporter activity"
6	GO:0008324	cation transmembrane transporter activity	1	0.08	GO:0015075	ion transmembrane transporter activity
6	GO:0022838	substrate-specific channel activity	1	0.08	"GO:0022891, GO:0015267"	"substrate-specific transmembrane transporter activity, channel activity"
3	GO:0022892	substrate-specific transporter activity	2	0.04	GO:0005215	transporter activity
3	GO:0022857	transmembrane transporter activity	2	0.04	GO:0005215	transporter activity
5	GO:0015267	channel activity	1	0.05	GO:0022803	passive transmembrane transporter activity
4	GO:0022803	passive transmembrane transporter activity	1	0.03	GO:0022857	transmembrane transporter activity
2	GO:0005215	transporter activity	2	0.03	GO:0003674	molecular_function
						
Down Regulation: Cellular Components						
LevelGO	Term(Acc)	Term(Name)	#Seq	Score	Parents(Acc)	Parents(Name)
7	GO:0044444	cytoplasmic part	2	1.56	"GO:0005737, GO:0044424"	"cytoplasm, intracellular part"
2	GO:0016020	membrane	2	1.22	GO:0005575	cellular_component
2	GO:0005576	extracellular region	1	1	GO:0005575	cellular_component
8	GO:0005829	cytosol	1	1	GO:0044444	cytoplasmic part
5	GO:0016021	integral to membrane	1	1	GO:0031224	intrinsic to membrane
12	GO:0005861	troponin complex	1	1	"GO:0044449, GO:0043234, GO:0005865, GO:0044430"	"contractile fiber part, protein complex, striated muscle thin filament, cytoskeletal part"
8	GO:0005794	Golgi apparatus	1	1	"GO:0044444, GO:0043231"	"cytoplasmic part, intracellular membrane-bounded organelle"
6	GO:0005737	cytoplasm	2	0.94	GO:0044424	intracellular part
11	GO:0005865	striated muscle thin filament	1	0.6	"GO:0015629, GO:0030017, GO:0036379, GO:0044430"	"actin cytoskeleton, sarcomere, myofilament, cytoskeletal part"
3	GO:0043234	protein complex	1	0.6	GO:0032991	macromolecular complex
4	GO:0031224	intrinsic to membrane	1	0.6	GO:0044425	membrane part
9	GO:0044449	contractile fiber part	1	0.6	"GO:0044444, GO:0043292, GO:0044422"	"cytoplasmic part, contractile fiber, organelle part"
7	GO:0043231	intracellular membrane-bounded organelle	1	0.6	"GO:0043229, GO:0043227"	"intracellular organelle, membrane-bounded organelle"
5	GO:0044424	intracellular part	2	0.56	"GO:0044464, GO:0005622"	"cell part, intracellular"
6	GO:0043229	intracellular organelle	2	0.49	"GO:0043226, GO:0044424"	"organelle, intracellular part"
10	GO:0036379	myofilament	1	0.36	"GO:0030016, GO:0044449"	"myofibril, contractile fiber part"
3	GO:0044422	organelle part	1	0.36	"GO:0043226, GO:0005575"	"organelle, cellular_component"
10	GO:0030017	sarcomere	1	0.36	"GO:0030016, GO:0044449"	"myofibril, contractile fiber part"
2	GO:0032991	macromolecular complex	1	0.36	GO:0005575	cellular_component
3	GO:0044425	membrane part	1	0.36	"GO:0016020, GO:0005575"	"membrane, cellular_component"
9	GO:0015629	actin cytoskeleton	1	0.36	GO:0005856	cytoskeleton
8	GO:0043292	contractile fiber	1	0.36	"GO:0044444, GO:0043232"	"cytoplasmic part, intracellular non-membrane-bounded organelle"
9	GO:0044430	cytoskeletal part	1	0.36	"GO:0044446, GO:0005856"	"intracellular organelle part, cytoskeleton"
3	GO:0043227	membrane-bounded organelle	1	0.36	GO:0043226	organelle
3	GO:0044464	cell part	2	0.34	"GO:0005623, GO:0005575"	"cell, cellular_component"
4	GO:0005622	intracellular	2	0.34	GO:0044464	cell part
2	GO:0043226	organelle	2	0.29	GO:0005575	cellular_component
9	GO:0030016	myofibril	1	0.22	GO:0043292	contractile fiber
8	GO:0005856	cytoskeleton	1	0.22	GO:0043232	intracellular non-membrane-bounded organelle
7	GO:0044446	intracellular organelle part	1	0.22	"GO:0043229, GO:0044424, GO:0044422"	"intracellular organelle, intracellular part, organelle part"
7	GO:0043232	intracellular non-membrane-bounded organelle	1	0.22	"GO:0043229, GO:0043228"	"intracellular organelle, non-membrane-bounded organelle"
2	GO:0005623	cell	2	0.2	GO:0005575	cellular_component
3	GO:0043228	non-membrane-bounded organelle	1	0.13	GO:0043226	organelle
